# Supplementary material for: Proteomic analysis of fibroblastema formation in regenerating hind limbs of Xenopus laevis froglets and comparison to axolotl
Source: BMC Dev Biol. 2014 Jul 25;14:32. doi: 10.1186/1471-213X-14-32 (PMC4222900; doi:10.1186/1471-213X-14-32)
Supplement: Additional file 1: Table S1 — List of P1 and P2 proteins in each of the ten biological process categories and subcategories, with fold change at each time point post-amputation. [file 1471-213X-14-32-S1.xlsx]

## Sheet: master_sheet
S. No.	Rank	Final Accession No.	Final Gene Name	Gene names	Final Protein Name	Gene Ontology	0dvs1d	0dvs5d	0dvs7d	0dvs12d	Broad Function Category	Sub-category	Sequence	Priority	MFC
1	848	AAH70751	brd7	brd7 (BRD7)	BRD7 protein		-1.61072	-1.65395	-1.64531	-2.07844	Signal	General	MSDLQNSGKEKDKW	2	-1.61072
2	1122	ABA90387	CAV1	CAV1	Caveolin	Golgi apparatus; integral to membrane; plasma membrane	2.43312	1.76564	2.50398	5.56479	Signal	General	IDFEDVIAEPDGTHSFDGIWK	2	5.56479
3	936	NP_001136129	chrd	chrd	chordin		1.44518	2.20884	2.11509	3.33768	Signal	General	QGQLEISVQTEGR	2	3.33768
4	950	NP_001037924	dand5	dand5 (cerl2) (coco) (TEgg007d24.1) (TEgg050n09.1)	DAN domain family, member 5 isoform 1	extracellular region	-1.17149	1.24991	NC	-2.2828	Signal	General	RISLPLR	2	1.24991
5	1148	AAH44296	dbnl-A	dbnl-A	Drebrin-like protein A	actin binding; cytoplasm; cytoskeleton; lamellipodium	-1.12443	NC	NC	1.53627	Signal	General	LAETGDGGLEELVEELSSGK	2	1.53627
6	1046	NP_001116724	DKEY-46L15.1-001	DKEY-46L15.1-001	Novel protein similar to vertebrate metastasis suppressor 1 (MTSS1)	SH3 domain binding; cytoskeletal adaptor activity; filopodium assembly; signal transduction	-1.42706	-1.44553	-1.43809	-1.58099	Signal	General	KSSDTIK	2	-1.42706
7	994	NP_001082450	dtx1	dtx1	Protein deltex-1	Notch signaling pathway; protein binding; zinc ion binding	-1.10918	1.37405	1.71446	2.18021	Signal	General	PPPPPPPIHPSGLR	2	2.18021
8	513	NP_001016995	gnao1	gnao1 (TGas032p03.1-001)	Guanine nucleotide binding protein (G protein), alpha activating activity polypeptide O	G-protein coupled receptor protein signaling pathway; GTP binding; signal transducer activity	-1.19303	-1.39213	-1.07988	-1.22381	Signal	General	DLFAEK	1	-1.07988
9	1154	NP_001084140	gnb1	gnb1 (XGbeta1)	Beta 1 subunit of heterotrimeric GTP-binding protein		-1.22172	-1.32493	-1.1679	NC	Signal	General	LIIWDSYTTNK	2	-1.1679
10	747	NP_001016215	impad1	impad1 (impa3) (TEgg066b01.1)	Inositol monophosphatase domain containing 1	inositol-1(or 4)-monophosphatase activity; integral to membrane; magnesium ion binding	-1.72023	-3.61886	-3.60925	-7.19488	Signal	General	TMEGADDKMTSGDVLSNKK	2	-1.72023
11	649	NP_055752	INPP5F	INPP5F (KIAA0966) (SAC2) (MSTP007) (MSTP047)	Inositol polyphosphate-5-phosphatase F	hydrolase activity	-2.1683	-2.10466	-2.27951	-10.306	Signal	General	ELELCK	2	-2.10466
12	932	NP_001085785	lypla1	lypla1 (MGC80756)	MGC80756 protein	hydrolase activity	2.8191	1.93573	1.56444	1.40306	Signal	General	TIISPANVK	2	2.8191
13	636	NP_001017060	mpp6	mpp6 (TGas015b02.1-001)	Membrane protein, palmitoylated 6	protein binding	NC	-1.71576	-1.96546	-3.02779	Signal	General	SENNVELLNDIIK	2	-1.71576
14	495	NP_001080164	ogn	ogn	osteoglycin	protein binding	-1.27546	NC	NC	-1.28932	Signal	General	LTVFNANDNQIK	1	-1.27546
15	896	NP_001104779	PDE4A	PDE4A (DPDE2)	Phosphodiesterase 4A isoform 3	3',5'-cyclic-AMP phosphodiesterase activity; cytosol; extrinsic to membrane; membrane fraction; perinuclear region of cytoplasm; protein binding; signal transduction; soluble fraction	1.27301	1.5614	1.37012	1.21889	Signal	General	GMEISPMCDK	2	1.5614
16	287	NP_001006775	pdgfb	pdgfb (ppp2r1b) (TEgg045j06.1-001)	Platelet-derived growth factor beta polypeptide	binding	-1.16963	-1.20933	-1.18446	1.13254	Signal	General	QLSQSLLPAIVELAEDTK	1	1.13254
17	420	NP_001025639	pdlim7	pdlim7	Pdlim7 protein	protein binding	-1.24123	-1.49203	-1.72477	-2.22244	Signal	General	DFNMPLSISR	1	-1.24123
18	922	NP_001082278	plcg1	plcg1 (LOC398359)	phospholipase C-gamma-1b	calcium ion binding; intracellular signaling cascade; phosphoinositide phospholipase C activity; phospholipid catabolic process; protein binding; signal transducer activity	NC	1.07194	1.25672	2.12085	Signal	General	SIPLK	2	2.12085
19	311	NP_001015695	rsu1	rsu1	Ras suppressor protein 1	protein binding	-1.22756	1.31602	1.45321	1.23509	Signal	General	AENNPWVTPIADQFQVGVSHVFEYIR	1	1.45321
20	726	AAI18784	rufy3	rufy3	RUN and FYVE domain containing 3		-1.18357	1.47762	2.80052	4.81613	Signal	General	MNLMNMAK	2	4.81613
21	846	NP_001087719	sav1	sav1 (MGC83951)	MGC83951 protein	protein binding; signal transduction	-1.52045	-1.44758	NC	1.47719	Signal	General	TVMENGDVNSR	2	1.47719
22	1037	AAI23084	spint2	spint2 (LOC733874) (TGas125g22.1-001)	Novel protein similar to spint2 (serine protease inhibitor, Kunitz type, 2)	peptidase activity; serine-type endopeptidase inhibitor activity	-1.41382	-1.06122	NC	1.05796	Signal	General	MAEANSDPACTGK	2	1.05796
23	731	AAG28595	star	star	Steroidogenic acute regulatory protein	C21-steroid hormone biosynthetic process; cholesterol binding; cholesterol transporter activity; lipid transport; mitochondrion	1.35162	2.21822	2.53286	2.38298	Signal	General	WINQIR	2	2.53286
24	562	BAA77579	ttr	ttr	Transthyretin		1.2449	1.12447	1.08358	NC	Signal	General	GIPAANLLVNVFR	1	1.2449
25	862	NP_001096496	wasf4	wasf4 (LOC100125121)	Hypothetical protein LOC100125121		1.40293	1.31433	1.1635	3.30417	Signal	General	IIKEKRK	2	3.30417
26	684	NP_001006746	wdr34	wdr34	WD repeat domain 34		1.9924	-1.19691	-1.32601	-2.19819	Signal	General	LGDGDWSTEK	2	1.9924
27	736	NP_001096212	wwc1	wwc1	WW and C2 domain containing 1	cytoplasm; protein binding	-1.09846	-2.00363	-2.07805	-3.9982	Signal	General	YDPDILK	2	-1.09846
28	294	AAH45025	ywhae	ywhae	14-3-3 protein epsilon	protein domain specific binding	-1.12818	1.16952	1.33195	1.47131	Signal	General	FDDAIAELDTLSEESYK	1	1.47131
29	69	NP_001072309	ywhag	ywhag	Tyrosine 3-monooxygenase/tryptophan 5-monooxygenase activation protein, gamma polypeptide	monooxygenase activity; protein domain specific binding	-1.07891	1.24753	1.47586	1.9707	Signal	General	NLLSVAYK	1	1.9707
30	162	NP_001025570	ywhaq	ywhaq	Tyrosine 3-monooxygenase/tryptophan 5-monooxygenase activation protein, theta polypeptide	monooxygenase activity; protein domain specific binding	-1.07635	1.16108	1.25802	1.75061	Signal	General	FDEAIAELDTLNEESYK	1	1.75061
31	81	NP_001080117	ywhaz	ywhaz	tyrosine 3-monooxygenase/tryptophan 5-monooxygenase activation protein, zeta polypeptide	protein domain specific binding	NC	1.2919	1.45055	2.0315	Signal	General	FLIANATQPESK	1	2.0315
32	748	NP_001017127	mapk1	mapk1 (TEgg033k12.1-001)	Mitogen-activated protein kinase 1	ATP binding; MAP kinase activity; protein amino acid phosphorylation	-1.17675	1.06549	1.2185	2.01319	Signal	Kinases/Phosphatases-associated	GQAFDVGPR	2	2.01319
33	693	NP_001120461	mapk15	mapk15 (LOC100145558)	Hypothetical protein LOC100145558	ATP binding; MAP kinase activity; protein amino acid phosphorylation	-1.21302	-2.37445	-3.16088	-3.72938	Signal	Kinases/Phosphatases-associated	TNVESAGDPK	2	-1.21302
34	625	NP_001107701	pik3r4	pik3r4 (LOC779618)	phosphoinositide-3-kinase, regulatory subunit 4	ATP binding; protein amino acid phosphorylation; protein serine/threonine kinase activity; protein tyrosine kinase activity	-1.27504	1.59492	1.92397	4.16031	Signal	Kinases/Phosphatases-associated	TELESIK	2	4.16031
35	774	CAJ81449	ptk2	ptk2 (TEgg069k06.1-001)	PTK2 protein tyrosine kinase 2	ATP binding; cytoskeleton; focal adhesion; protein amino acid phosphorylation; protein tyrosine kinase activity; signal complex assembly; signal transducer activity	1.36555	1.34919	1.34483	1.96977	Signal	Kinases/Phosphatases-associated	SPGAIER	2	1.96977
36	628	NP_001080418	stk38	stk38	Trc-prov protein	ATP binding; protein amino acid phosphorylation; protein serine/threonine kinase activity	1.08892	1.57667	1.95283	4.96717	Signal	Kinases/Phosphatases-associated	AMEEEGLRDEEKR	2	4.96717
37	768	AAQ04821	arhgap21-B	arhgap21-B (xrgap)	Rho GTPase-activating protein 21-B	GTPase activator activity; Golgi apparatus; cell junction; cytoplasmic vesicle; cytoskeleton; protein binding; signal transduction	-1.11028	-1.73168	-1.72585	-1.89518	Signal	GTPases_associated	TGLADPSILK	2	-1.11028
38	363	NP_001004847	arhgdia	arhgdia	Rho GDP dissociation inhibitor (GDI) alpha	Rho GDP-dissociation inhibitor activity; cytoplasm	-1.11705	-1.23147	-1.19551	1.15452	Signal	GTPases_associated	CLFTDDDKSK	1	1.15452
39	1102	NP_001080660	arhgdib	arhgdib (arhgdia)	Rho GDP dissociation inhibitor (GDI) beta	Rho GDP-dissociation inhibitor activity; cytoplasm	1.39385	1.20404	NC	1.19706	Signal	GTPases_associated	SLLGDGPVVADPSAPNVTVTR	2	1.39385
40	465	NP_001017070	cdc42	cdc42 (TGas029e03.1-001) (TGas120g11.1-001)	Cell division cycle 42	GTP binding; cell division; intracellular; membrane; small GTPase mediated signal transduction	1.55148	1.77155	1.47365	1.68788	Signal	GTPases_associated	NVFDEAILAALEPPEPK	1	1.77155
41	785	NP_001085913	chn2	chn2 (MGC82782)	MGC82782 protein	intracellular; intracellular signaling cascade; zinc ion binding	1.04831	-1.85418	-1.80193	-2.04559	Signal	GTPases_associated	VGGRSEVLWQPLK	2	1.04831
42	722	NP_001090525	gnai3	gnai2 (gnai3)	Guanine nucleotide binding protein, alpha inhibiting 3	G-protein coupled receptor protein signaling pathway; GTP binding; signal transducer activity	-1.24744	1.48804	2.78869	4.80155	Signal	GTPases_associated	FDSICNNK	2	4.80155
43	756	NP_001088695	gpr83.2	gpr83.2 (LOC495959)	Hypothetical protein LOC495959	G-protein coupled receptor protein signaling pathway; integral to membrane; neuropeptide Y receptor activity	1.10854	1.90168	2.32177	2.98455	Signal	GTPases_associated	WQSFVGK	2	2.98455
44	1206	AAH68913	LOC414714	LOC414714	LOC414714 protein	Rho guanyl-nucleotide exchange factor activity; intracellular; regulation of Rho protein signal transduction; zinc ion binding	1.808	-1.28806	-1.6096	-1.23848	Signal	GTPases_associated	ADCTLGSKAPIWIPDGR	2	1.808
45	457	AAD50295	ptprt	ptprt	Receptor protein tyrosine phosphatase rho	membrane; protein amino acid dephosphorylation; protein tyrosine phosphatase activity; receptor activity	1.29205	1.27612	1.05467	-1.08754	Signal	GTPases_associated	SISKYRCVLR	1	1.29205
46	892	NP_001093712	rac3	rac3	Ras-related C3 botulinum toxin substrate 3	GTP binding; intracellular; membrane; small GTPase mediated signal transduction	3.55703	3.73153	2.43035	3.13292	Signal	GTPases_associated	CVVVGDGAVGK	2	3.73153
47	695	XP_538583	RASGEF1C	RASGEF1C	RasGEF domain family, member 1C isoform 1		-1.09498	2.02663	1.78883	2.05917	Signal	GTPases_associated	SPICLPR	2	2.05917
48	759	AAD40671	RhoA	RhoA	Small Rho-like GTPase RhoA	GTP binding; intracellular; membrane; small GTPase mediated signal transduction	NC	1.15244	1.135	1.46804	Signal	GTPases_associated	DQFPEVYVPTVFENYVADIEVDGK	2	1.46804
49	1117	AAC06351	rock2	rock2	Rho-associated kinase alpha	ATP binding; cytokinesis; diacylglycerol binding; intracellular; intracellular signaling cascade; protein amino acid phosphorylation; protein binding; protein serine/threonine kinase activity; zinc ion binding	1.5335	1.1126	1.08321	1.8784	Signal	GTPases_associated	QLKQEVNHLTEIK	2	1.8784
50	33	NP_001090696	sbf2	sbf2 (LOC100036675)	SET binding factor 2	dephosphorylation; phosphatase activity	-1.36129	-1.82982	-1.82509	-3.00705	Signal	GTPases_associated	SYPGLLVVPQSVQDS	1	-1.36129
51	1032	BAB18640	xG28K	xG28K	GTP-binding protein like 1	GTP binding; intracellular; membrane; small GTPase mediated signal transduction	-1.11047	1.15575	1.18083	1.36916	Signal	GTPases_associated	CILLGDGAVGK	2	1.36916
52	221	NP_001079888			Rho-GDI like protein	Rho GDP-dissociation inhibitor activity; cytoplasm	1.27622	1.7265	2.07879	2.782	Signal	GTPases_associated	LTLLCDEAPEPITMDLSGDISHLK	1	2.782
53	677	AAH77792	csf3r	csf3r (csf3r-prov)	Csf3r-prov protein		1.59441	3.0164	3.13712	3.42596	Signal	Receptors	KFWPVVPDPANSSMGK	2	3.42596
54	712	AAI23008	dlgh4	dlgh4	Dlgh4 protein	protein binding	-1.09249	2.04448	1.78319	2.04998	Signal	Receptors	IAIFIRP	2	2.04998
55	1116	NP_001017182	frs2	frs2 (TEgg120g23.1-001)	Fibroblast growth factor receptor substrate 2	insulin receptor binding; receptor activity	-1.21969	-1.36294	-1.16881	-1.28357	Signal	Receptors	NSDGGMSQTSSR	2	-1.16881
56	775	NP_001016007	gabbr2.2	gabbr2.2 (gabbr2)	Gamma-aminobutyric acid (GABA) B receptor, 2	G-protein coupled receptor activity; G-protein coupled receptor protein signaling pathway; GABA-B receptor activity; integral to membrane	-1.43397	-1.78712	-1.84496	-2.04421	Signal	Receptors	TNPDAATQNR	2	-1.43397
57	1193	NP_001081734	igf1r	igf1r	Insulin-like growth factor 1 receptor		1.06794	-1.11179	-1.31333	-1.04972	Signal	Receptors	GGKGLLPVR	2	1.06794
58	688	NP_001011160	lmbr1	lmbr1	Limb region 1 protein homolog	integral to membrane; receptor activity	5.71861	1.66975	1.70844	1.40616	Signal	Receptors	IEHDLLNAR	2	5.71861
59	973	AAI21991	lrch4	lrch4	Lrch4 protein	protein binding	1.29557	-1.26107	-1.28854	-1.31201	Signal	Receptors	LGALPEEIGTMTSLR	2	1.29557
60	289	AAN09806	lrp5	lrp5	Lipoprotein receptor-related protein 5	membrane; receptor activity	1.17126	-1.06533	-1.17209	-1.59908	Signal	Receptors	IESSNMLGAER	1	1.17126
61	622	NP_001085242	ngfr	ngfr (NRH1b)	Neurotrophin receptor-related protein 1b	protein binding; receptor activity; signal transduction	NC	2.19764	2.4701	6.47493	Signal	Receptors	ETIDTLGRG	2	6.47493
62	1057	XP_002190728	ntrk2	ntrk2	Neurotrophic tyrosine kinase, receptor, type 2,		1.48491	1.16215	-1.12483	1.60644	Signal	Receptors	YTLLAK	2	1.60644
63	612	BAC16209	ror2	ror2 (Xror2)	Receptor tyrosine kinase Xror2	ATP binding; integral to membrane; protein amino acid phosphorylation; transmembrane receptor protein tyrosine kinase activity; transmembrane receptor protein tyrosine kinase signaling pathway	1.27527	1.83869	2.42411	6.94476	Signal	Receptors	FMEELGEDR	2	6.94476
64	113	AAH53786	anxa1	anxa1	annexin A1	calcium ion binding; calcium-dependent phospholipid binding; phospholipase inhibitor activity	-1.09679	1.21003	1.21136	1.51881	Signal	Ca2+ Binding	GLGTDEDTLIEILASR	1	1.51881
65	149	NP_001082368	anxa1	anxa1 (LOC398427)	hypothetical protein LOC398427	calcium ion binding; calcium-dependent phospholipid binding; phospholipase inhibitor activity	NC	1.37332	1.51817	2.05648	Signal	Ca2+ Binding	DIAGDTSGDFQK	1	2.05648
66	525	NP_001006124	anxa11	anxa11 (anxa6) (TTpA002e03.1-001)	annexin A11	calcium ion binding; calcium-dependent phospholipid binding	1.07233	-1.05427	NC	1.19439	Signal	Ca2+ Binding	SEVDLLDIR	1	1.19439
67	56	NP_001081284	anxa2-A	anxa2-A	Annexin A2-A	basement membrane; calcium ion binding; calcium-dependent phospholipid binding; cytoskeletal protein binding; phospholipase inhibitor activity	NC	1.23515	1.38913	2.04965	Signal	Ca2+ Binding	GVDELTIINILTNR	1	2.04965
68	102	NP_001082442	anxa5	anxa5 (LOC398472)	hypothetical protein LOC398472	calcium ion binding; calcium-dependent phospholipid binding; negative regulation of coagulation	NC	1.13992	1.17981	1.48743	Signal	Ca2+ Binding	VNDSLVEQDAQDLFK	1	1.48743
69	1074	NP_001085847	anxa6	anxa6 (MGC80902)	MGC80902 protein	calcium ion binding; calcium-dependent phospholipid binding	-1.10426	-1.29163	-1.26507	-1.19331	Signal	Ca2+ Binding	VILGLMMTPAQFDAK	2	-1.10426
70	554	NP_001090460	anxa7	anxa7	annexin A7	calcium ion binding; calcium-dependent phospholipid binding	NC	NC	1.1556	1.29615	Signal	Ca2+ Binding	GAGTDDSTLIR	1	1.29615
71	37	NP_001011246	anxa8	anxa8 (anxa1) (anxa6)	Annexin A6	calcium ion binding; calcium-dependent phospholipid binding	-1.10929	1.34329	1.5367	2.81145	Signal	Ca2+ Binding	GLGTDEDCIIEILASR	1	2.81145
72	83	NP_001086443	atp2a1	atp2a1 (ATP2A2)(atp2a2)	ATPase, Ca++ transporting, slow twitch 2	ATP binding; ATP biosynthetic process; calcium ion transport; calcium-transporting ATPase activity; integral to membrane	NC	-1.55321	-1.78055	-2.2063	Signal	Ca2+ Binding	TASEMVLADDNFSTIVAAVEEGR	1	-1.55321
73	18	AAI21414	atp2a3	atp2a3	ATPase, Ca++ transporting, ubiquitous	ATP binding; ATP biosynthetic process; calcium ion transport; calcium-transporting ATPase activity; integral to membrane	NC	-1.60853	-1.8204	-2.26444	Signal	Ca2+ Binding	TGDGVNDAPALK	1	-1.60853
74	539	NP_001001253	calr	calr	Calreticulin	calcium ion binding; endoplasmic reticulum; protein folding; unfolded protein binding	NC	1.1701	1.23007	1.34494	Signal	Ca2+ Binding	HEQNIDCGGGYVK	1	1.34494
75	130	AAH46947	casq1	casq1 (casq2)	Calsequestrin 1	calcium ion binding	1.08874	-1.24596	-1.40169	-1.5415	Signal	Ca2+ Binding	EDGLDFPEYDGEDR	1	1.08874
76	302	NP_001096410	cpne5	cpne5 (LOC100125012)	copine V		1.06932	1.06384	1.14243	1.25224	Signal	Ca2+ Binding	DIVQFVPFR	1	1.25224
77	352	NP_001085255	LOC443554	LOC443554	Calcium-binding protein p26olf	calcium ion binding	NC	1.34423	1.36688	1.87171	Signal	Ca2+ Binding	SELCSFSCNQK	1	1.87171
78	339	NP_989137	myl6	myl6 (MGC76324) (TNeu046g22.1-001)	myosin alkali light chain 6, smooth muscle form	calcium ion binding	1.12751	1.26761	1.39252	1.54768	Signal	Ca2+ Binding	ALGQNPTNAEVMK	1	1.54768
79	3	NP_001079411	pvalb	pvalb (ocm.2)	parvalbumin	calcium ion binding	-3.01979	-2.31834	-2.70994	-5.55837	Signal	Ca2+ Binding	TFFAQSGLSSK	1	-2.31834
80	2	NP_001087281	s100a10a	s100a10a	S100 calcium binding protein A10	calcium ion binding	1.09342	1.43665	1.66008	2.81287	Signal	Ca2+ Binding	LLESEFSEFLK	1	2.81287
81	189	NP_001092284	SRL	SRL	Sarcalumenin	calcium ion binding; sarcoplasmic reticulum lumen	-1.0754	-1.29318	-1.30755	-1.34838	Signal	Ca2+ Binding	VTFVDTPGIIENR	1	-1.0754
82	874	NP_001081601	ssr4	ssr4	translocon-associated protein TRAPdelta	endoplasmic reticulum; integral to membrane	1.14189	1.31424	1.40932	1.85689	Signal	Ca2+ Binding	FFDEESYSLLR	2	1.85689
83	1147	AAD56313	kcnab3	kcnab3 (kvb-B) (kvb4)	Voltage-gated potassium channel subunit beta-3	cytoplasm; integral to membrane; oxidation reduction; oxidoreductase activity; potassium ion binding; potassium ion transport; voltage-gated potassium channel activity	1.16099	-1.31662	-1.26147	-1.07067	Signal	K+ Binding	QLLENLGAIQ	2	1.16099
84	696	AAK69394	kcnma1	kcnma1 (kcnma) (xslo)	Calcium-activated potassium channel subunit alpha-1	calcium ion binding; calcium-activated potassium channel activity; catalytic activity; magnesium ion binding; metabolic process; potassium ion binding; potassium ion transport; voltage-gated potassium channel activity; voltage-gated potassium channel complex	-1.04908	-1.7127	-2.15711	-3.88048	Signal	K+ Binding	ILINPGNHMK	2	-1.04908
85	619	CAH72967	ANUBL1	ANUBL1 (ZFAND4)	AN1-type zinc finger and ubiquitin domain-containing protein 1	zinc ion binding	NC	1.88394	2.56911	4.77978	Signal	Zn2+ Binding	NSGTGLSTNLQ	2	4.77978
86	257	NP_001085489	MGC80203	MGC80203	MGC80203 protein	intracellular; zinc ion binding	1.11605	1.06707	1.16509	1.58639	Signal	Zn2+ Binding	NAVDLIEQIVGDLQVK	1	1.58639
87	766	AAH77542	morc3.2 (zcwcc3-prov)	morc3.2 (zcwcc3-prov)	Zcwcc3-prov protein	ATP binding; zinc ion binding	-2.05025	-1.74888	-1.90497	-2.32622	Signal	Zn2+ Binding	ESASTSAATASDPNLTLR	2	-1.74888
88	1129	NP_001078823	MORC4	MORC4	MORC family CW-type zinc finger protein 4	ATP binding; zinc ion binding	-1.56204	1.15682	1.28933	1.11412	Signal	Zn2+ Binding	MLLYR	2	1.28933
89	707	CAJ83736	TEgg124o06.1-001	TEgg124o06.1-001	topors	protein binding; zinc ion binding	NC	1.30896	1.71214	2.21751	Signal	Zn2+ Binding	CIQEWAKNK	2	2.21751
90	952	NP_001086969	zc3h7b	zc3h7b (MGC80522)	MGC80522 protein	intracellular; nucleic acid binding; zinc ion binding	-1.15555	1.14959	NC	-1.48192	Signal	Zn2+ Binding	DQLFLLPSGVMAGTLAWLLQEHK	2	1.14959
91	675	NP_001017224	zufsp	zufsp (LOC549978) (TNeu109g23.1-001)	Novel zinc finger protein	intracellular; zinc ion binding	1.30538	-2.30983	-2.68238	-6.61147	Signal	Zn2+ Binding	TSTDQNLAR	2	1.30538
92	389	NP_001082580	atp1a1	atp1a1 (MGC53886)	adenosine triphosphatase	ATP binding; ATP biosynthetic process; ATPase activity, coupled to transmembrane movement of ions, phosphorylative mechanism; integral to membrane; monovalent inorganic cation transmembrane transporter activity; monovalent inorganic cation transport; regulation of cellular pH; sperm motility	-1.09497	-1.28369	-1.1915	-1.38794	Signal	Others	GVGIISEGNETVEDIAAR	1	-1.09497
93	1025	NP_001080104	atp6a1	atp6a1	ATPase, H+ transporting, lysosomal 70kDa, V1 subunit A, isoform 1	ATP synthesis coupled proton transport; hydrogen ion transporting ATP synthase activity, rotational mechanism; proton-transporting ATPase activity, rotational mechanism; proton-transporting V-type ATPase, V1 domain	-1.14286	NC	NC	1.12919	Signal	Others	EILQEEEDLAEIVQLVGK	2	1.12919
94	662	CAA63838	grik2	grik2 (glur6)	Glutamate receptor, ionotropic kainate 2	cell junction; extracellular-glutamate-gated ion channel activity; integral to membrane; ion transport; ionotropic glutamate receptor activity; postsynaptic membrane	1.26396	1.95644	2.42841	4.77348	Signal	Others	KSRIPTYEK	2	4.77348
95	709	AAH80447	slc30a1	slc30a1	Solute carrier family 30 (Zinc transporter), member 1	cation transmembrane transporter activity; cation transport; membrane	-1.10821	-1.475	-1.36841	-1.94222	Signal	Others	QIDISSLKQKLK	2	-1.10821
96	228	NP_001016193	vdac2	vdac2 (TGas136g22.1-001)	Voltage-dependent anion channel 2	anion transport; integral to membrane; mitochondrial outer membrane; voltage-gated anion channel activity	NC	-1.43751	-1.4978	-1.50746	Signal	Others	LTFDTTFSPNTGK	1	-1.43751
97	321	NP_001011249	vdac3	vdac3	Voltage-dependent anion channel 3	anion transport; integral to membrane; mitochondrial outer membrane; voltage-gated anion channel activity	-1.08484	1.09759	1.31552	1.39689	Signal	Others	LSLDTTFVPNTGK	1	1.39689
98	328	Q91883			78 kDa glucose-regulated protein		-1.0651	1.14876	1.26681	1.35213	Signal	Others	NQLTSNPENTVFDAK	1	1.35213
99	665	NP_001096205	ap1g2	ap1g2 (ap1g1)	adaptor-related protein complex 1, gamma 1 subunit	intracellular protein transport; membrane coat; protein binding; vesicle-mediated transport	-1.93699	-2.00036	-1.96043	-6.21045	Transport	Vesicle mediated	SASGLRVLAVNILGR	2	-1.93699
100	979	NP_001016978	arcn1	arcn1 (TNeu068j12.1-001)	Archain 1	clathrin adaptor complex; intracellular protein transport; protein binding; vesicle-mediated transport	1.17968	1.17037	1.55096	1.83411	Transport	Vesicle mediated	NSNILEDLETLR	2	1.83411
101	202	NP_001080474	arf1	arf1	ADP-ribosylation factor 1	GTP binding; Golgi apparatus; protein transport; small GTPase mediated signal transduction; vesicle-mediated transport	1.05452	1.22644	1.24434	1.54871	Transport	Vesicle mediated	QDLPNAMNAAEITDK	1	1.54871
102	323	BAE94176	arf4	arf4	ADP-ribosylation factor 4	GTP binding; Golgi apparatus; protein transport; small GTPase mediated signal transduction; vesicle-mediated transport	NC	1.2176	1.23801	1.55935	Transport	Vesicle mediated	DAVLLVFANK	1	1.55935
103	1120	NP_001016227	arfgap2	arfgap2 (znf289) (TEgg043a17.1)	ADP-ribosylation factor GTPase-activating protein 2	ARF GTPase activator activity; Golgi apparatus; internal side of plasma membrane; protein transport; regulation of ARF GTPase activity; vesicle-mediated transport; zinc ion binding	-1.5185	-1.29094	-1.28822	-1.21786	Transport	Vesicle mediated	QLANAAMSK	2	-1.21786
104	991	NP_001016396	arl1	arl1 (TEgg129p07.1-001)	ADP-ribosylation factor-like 1	GTP binding; intracellular; small GTPase mediated signal transduction	-1.14441	1.05282	1.12138	1.274	Transport	Vesicle mediated	GTGLDEAMEWLVESLK	2	1.274
105	951	AAH74390	cadps	cadps (caps) (caps1)	Calcium-dependent secretion activator 1	calcium ion binding; cell junction; cytoplasmic vesicle; exocytosis; lipid binding; protein transport; synapse	1.39933	1.48956	1.57054	1.77872	Transport	Vesicle mediated	MVQSGGCSANDSR	2	1.77872
106	860	AAH45028	cd36l2	cd36l2	Cd36l2 protein	cell adhesion; lysosome; membrane; receptor activity	1.30678	-1.2883	-1.56368	-3.60377	Transport	Vesicle mediated	ILRPLIIAILK	2	1.30678
107	618	NP_001087752	chmp2b-B	chmp2b-B	Charged multivesicular body protein 2b-B	cytosol; endosome; extrinsic to membrane; protein transport	NC	-2.41871	-3.20992	-14.8657	Transport	Vesicle mediated	GLPSTSAAK	2	-2.41871
108	637	NP_054888	CHMP4A	CHMP4A	Chromatin modifying protein 4A	protein transport	1.22659	-1.96574	-2.69252	-9.73014	Transport	Vesicle mediated	LEELEELEQEDL	2	1.22659
109	464	NP_057535	COPB1	COPB1 (COPB) (MSTP026)	Coatomer subunit beta	COPI coating of Golgi vesicle; COPI vesicle coat; cytosol; internal side of plasma membrane; interspecies interaction between organisms; intra-Golgi vesicle-mediated transport; intracellular protein transport; protein binding; retrograde vesicle-mediated transport, Golgi to ER; structural molecule activity	1.21809	-1.05289	1.14416	1.36128	Transport	Vesicle mediated	VLQDLVMDILR	1	1.36128
110	211	NP_989174	copg	copg (TNeu080h15.1-001)	Coatomer protein complex, subunit gamma	COPI vesicle coat; intracellular protein transport; protein binding; structural molecule activity; vesicle-mediated transport	-1.09239	1.12712	1.17456	1.48196	Transport	Vesicle mediated	TLEEAVGNVVK	1	1.48196
111	1191	NP_001039092	gbas	gbas (GBAS) (LOC733910) (TGas058j22.1-001)	Glioblastoma amplified sequence		1.71988	1.62271	-1.07987	1.2319	Transport	Vesicle mediated	DGWDECVYYTVPLIQEMESR	2	1.71988
112	364	NP_001080236	gdi1	gdi1 (gdi2-prov)	GDP dissociation inhibitor 2	Rab GDP-dissociation inhibitor activity; protein transport; regulation of GTPase activity	-1.08993	1.05425	1.17345	1.36	Transport	Vesicle mediated	SPYLYPLYGLGELPQGFAR	1	1.36
113	803	NP_001016513	hgs	hgs (TNeu081l11.1-001)	Hepatocyte growth factor-regulated tyrosine kinase substrate	intracellular protein transport; kinase activity; zinc ion binding	NC	1.32967	1.43543	3.52098	Transport	Vesicle mediated	DARGALNALR	2	3.52098
114	668	NP_001016862	ica1	ica1 (TGas051g12.1-001)	Islet cell autoantigen 1		1.17835	-2.3379	-2.93634	-11.7152	Transport	Vesicle mediated	DPLDPDAGDK	2	1.17835
115	119	AAI21230	MYO6	MYO6	MYO6 protein	ATP binding; motor activity; myosin complex	-1.97635	-2.2786	-2.57325	-4.52341	Transport	Vesicle mediated	LTIPRKSK	1	-1.97635
116	825	NP_001011280	napa	napa (napb) (TGas115n24.1-001)	N-ethylmaleimide-sensitive factor attachment protein, alpha	Golgi apparatus; binding; endoplasmic reticulum; intracellular protein transport	-1.1094	-1.05393	1.08627	2.09454	Transport	Vesicle mediated	WLTTMLLR	2	2.09454
117	886	NP_001090170	p24 delta1	p24 delta1 (MGC85513)	p24 delta1 putative cargo receptor	integral to membrane; receptor activity; transport	-1.43535	-1.25129	-1.06556	1.43446	Transport	Vesicle mediated	VPDQLVNLIMK	2	1.43446
118	718	NP_001017315	pip5k3	pip5k3 (TNeu130o10.1-001)	Phosphatidylinositol-3-phosphate/phosphatidylinos itol 5-kinase, type III	phosphatidylinositol metabolic process; phosphatidylinositol phosphate kinase activity	1.3016	1.69818	1.73221	1.97303	Transport	Vesicle mediated	MRKVILGSSEDDFIR	2	1.97303
119	876	AAH76776	plekha1	plekha1 (plekha1-prov)	Plekha1-prov protein		-1.25041	-1.52752	-1.70642	-2.4123	Transport	Vesicle mediated	PKSYDSLGVTDSLNNQT	2	-1.25041
120	392	NP_057215	RAB10	RAB10	ras-related GTP-binding protein RAB10	GTP binding; internal side of plasma membrane; protein binding; protein transport; small GTPase mediated signal transduction	NC	-1.37076	-1.3021	-1.16806	Transport	Vesicle mediated	AFLTLAEDILR	1	-1.16806
121	659	NP_001080132	rab11b.1	rab11b.1 (rab11b)	RAB11B, member RAS oncogene family	GTP binding; protein transport; small GTPase mediated signal transduction	1.20674	1.42374	1.55752	2.93056	Transport	Vesicle mediated	AQIWDTAGQER	2	2.93056
122	978	AAH81311	rab33b	rab33b (TEgg062h16.1-001)	RAB33B, member RAS oncogene family	GTP binding; protein transport; small GTPase mediated signal transduction	-1.05443	-1.90179	-1.61151	-1.14288	Transport	Vesicle mediated	IQLWDTAGQER	2	-1.05443
123	393	NP_001093746	rab3b	rab3b	RAB3B, member RAS oncogene family	GTP binding; protein transport; small GTPase mediated signal transduction	NC	-1.6359	-1.55539	-1.43364	Transport	Vesicle mediated	LQIWDTAGQER	1	-1.43364
124	645	NP_036365	RAB3GAP1	RAB3GAP1 (hCG_25660)	RAB3 GTPase-activating protein		-3.36254	-2.49788	-2.76306	-8.00263	Transport	Vesicle mediated	MYSVLTK	2	-2.49788
125	996	AAI18790	rab6b	rab6b	Rab6b protein	GTP binding; protein transport; small GTPase mediated signal transduction	-1.07547	-1.87893	-1.5474	-1.06063	Transport	Vesicle mediated	LQLWDTAGQER	2	-1.06063
126	413	NP_001090677	rab8b	rab8b	RAB8B, member RAS oncogene family	GTP binding; protein transport; small GTPase mediated signal transduction	1.10105	-1.22766	-1.14508	1.0761	Transport	Vesicle mediated	LLLIGDSGVGK	1	1.10105
127	751	NP_006779	RALBP1	RALBP1 (RLIP1) (RLIP76)	ralA binding protein 1	ATPase activity, coupled to movement of substances; Rac GTPase activator activity; Rac GTPase binding; Ral GTPase binding; chemotaxis; extrinsic to membrane; intracellular; positive regulation of Cdc42 GTPase activity; small GTPase mediated signal transduction; transport	-1.10736	-1.28539	-1.46393	-1.98362	Transport	Vesicle mediated	GRSETEEYSSES	2	-1.10736
128	898	AAH77398	rph3a	rph3a (rph3a-prov)	Rph3a-prov protein	Rab GTPase binding; intracellular protein transport; membrane; synaptic vesicle; transporter activity; zinc ion binding	-1.48287	1.26521	1.72445	1.37593	Transport	Vesicle mediated	NDKVDNFAPQGIR	2	1.72445
129	1172	AAH75541	sar1a	sar1a (sar1a-prov) (sara1) (TGas019c02.1-001)	SAR1a gene homolog 1	GTP binding; Golgi apparatus; endoplasmic reticulum; intracellular protein transport; vesicle-mediated transport	-1.42876	-2.03164	-2.36669	-2.13538	Transport	Vesicle mediated	VELNALMTDETISNVPILILGNK	2	-1.42876
130	1052	NP_001086026	scfd1	scfd1 (MGC83661)	MGC83661 protein	vesicle docking during exocytosis	1.30892	-2.08231	-1.43549	-3.52393	Transport	Vesicle mediated	VMNSGSQLVMEGVK	2	1.30892
131	367	NP_001086089	scin	scin (MGC81993)	MGC81993 protein	actin binding	-1.07837	1.04668	1.07305	1.40065	Transport	Vesicle mediated	IAEGQEPDEFWNALK	1	1.40065
132	734	NP_001104273	SCRN1	SCRN1	secernin 1		-1.46783	-1.66825	-2.05477	-2.23218	Transport	Vesicle mediated	VEAWVLETVGK	2	-1.46783
133	798	NP_001084945	snx7	snx7 (MGC80047)	hypothetical protein LOC432003	cell communication; phosphoinositide binding; protein binding	1.5326	1.95844	2.20211	1.91164	Transport	Vesicle mediated	MANCIDK	2	2.20211
134	629	NP_001017205	snx7	snx7 (TEgg017k05.1-001)	Sorting nexin 7	cell communication; phosphoinositide binding; protein binding	1.09525	2.57854	3.531	7.33166	Transport	Vesicle mediated	MASCIDK	2	7.33166
135	1085	AAH43767	stam2	stam2	Stam2-prov protein	intracellular protein transport	1.91597	1.67402	1.2942	2.67595	Transport	Vesicle mediated	MEALQLYNKL	2	2.67595
136	1039	NP_001008088	surf4	surf4 (TNeu053d06.1-001)	surf4 protein		NC	NC	1.19206	1.40599	Transport	Vesicle mediated	APGNVMGAAEELADQFLR	2	1.40599
137	676	AAI21503	tbc1d17	tbc1d17 (tbc1d15)	TBC1 domain family, member 17	Rab GTPase activator activity; intracellular; regulation of Rab GTPase activity	-1.91297	-1.78693	-1.89044	-2.20689	Transport	Vesicle mediated	WLLIWFKR	2	-1.78693
138	640	NP_001084522	tbc1d7	tbc1d7 (MGC81202)	hypothetical protein LOC414469	Rab GTPase activator activity; intracellular; regulation of Rab GTPase activity	-3.55398	-3.07457	-3.5259	-8.7394	Transport	Vesicle mediated	VMALNNSER	2	-3.07457
139	1012	CAJ82515	TGas096a24.1-001	TGas096a24.1-001	Novel protein similar to ADP-ribosylation factor 6 arf6	GTP binding; intracellular; small GTPase mediated signal transduction	-1.34133	1.25571	1.25085	1.4373	Transport	Vesicle mediated	FNVWDVGGQDK	2	1.4373
140	884	NP_001016639	TNeu034a02.1	TNeu034a02.1 (TNeu034a02.1-001)	phosphatidylinositol transfer protein, cytoplasmic 1	intracellular; transport	-1.92339	-1.23256	NC	-1.35293	Transport	Vesicle mediated	IGQLYMISK	2	-1.23256
141	705	NP_001016228	usp33	usp33 (TEgg041n23.1-001)	Ubiquitin carboxyl-terminal hydrolase	cysteine-type peptidase activity; ubiquitin thiolesterase activity; ubiquitin-dependent protein catabolic process; zinc ion binding	1.0979	-1.32239	-1.82901	-3.42129	Transport	Vesicle mediated	VPGLCPAK	2	1.0979
142	1007	NP_001086434	vps13a	vps13a (LOC445856)	hypothetical protein LOC445856		-1.82808	-1.23391	-1.07499	-1.49347	Transport	Vesicle mediated	KPPEEVLSK	2	-1.07499
143	724	AAH56011	vps28	vps28	Vps28-prov protein		3.0334	3.44962	2.90427	5.97194	Transport	Vesicle mediated	DDKGNLNR	2	5.97194
144	1002	NP_001072504	vps45	vps45	Vacuolar protein sorting 45A	vesicle docking during exocytosis	1.70088	-1.37144	-1.94646	-2.6085	Transport	Vesicle mediated	MSGTVSK	2	1.70088
145	238	NP_001826			clathrin, heavy polypeptide-like 1 isoform 2		NC	1.13519	1.12358	1.55397	Transport	Vesicle mediated	AFMTADLPNELIELLEK	1	1.55397
146	318	NP_001087930	alb	alb (LOC448844)	serum albumin,74 kDa	extracellular space; transport	1.47826	1.78976	1.45342	1.50653	Transport	Non-vesicle mediated	LAIVSQNLQK	1	1.78976
147	678	NP_001121442	cse1l	cse1l	CSE1 chromosome segregation 1-like	cell proliferation; cytoplasm; importin-alpha export receptor activity; nuclear pore; protein import into nucleus, docking	1.90322	3.68651	3.75098	3.57671	Transport	Non-vesicle mediated	IIIPEIQK	2	3.75098
148	1026	NP_001005077	dynll1	dynll1 (dlc2) (TGas050a15.1-001)	dynein, light chain, LC8-type 1	microtubule associated complex; microtubule motor activity; microtubule-based process	-1.23923	NC	1.08371	1.65356	Transport	Non-vesicle mediated	NADMSEEMQQDAVECATQALEK	2	1.65356
149	856	NP_001011266	gkap1	gkap1 (TGas066g20.1)	G kinase-anchoring protein 1	Golgi apparatus	1.34249	1.28155	1.1428	3.22278	Transport	Non-vesicle mediated	ILKEKRK	2	3.22278
150	1083	AAH98325	gosr1-prov	gosr1-prov	Gosr1-prov protein	intracellular protein transport; membrane	1.75023	2.01727	1.87453	1.21116	Transport	Non-vesicle mediated	VNTLANR	2	2.01727
151	578	CAA32472	hba1	hba1(hba-A) (hba)(hba2)	Hemoglobin subunit alpha-1	heme binding; hemoglobin complex; oxygen binding; oxygen transport; oxygen transporter activity	1.50211	1.32285	1.16823	1.51642	Transport	Non-vesicle mediated	VVDALNEASNHLDNIAGSMSK	1	1.51642
152	552	ABB04103	hba2	hba2 (HBA-L6)	Alpha globin larval-6	heme binding; hemoglobin complex; oxygen binding; oxygen transport; oxygen transporter activity	1.38509	-1.11617	1.08516	-1.1292	Transport	Non-vesicle mediated	AAIASLWGK	1	1.38509
153	1212	ABB04099	HBA-L2	HBA-L2 (LOC100135125)	alpha globin larval-2	heme binding; hemoglobin complex; oxygen binding; oxygen transport; oxygen transporter activity	-1.13358	-1.27856	-1.09961	-1.62016	Transport	Non-vesicle mediated	ALGAEALER	2	-1.09961
154	599	NP_001015904	hba-l8	hba-l8 (hbz) (HBA-L1) (hba-l1)(TTpA002j01.1)	hemoglobin alpha 3 subunit	heme binding; hemoglobin complex; oxygen binding; oxygen transport; oxygen transporter activity	1.25228	-1.17147	1.09333	-1.19259	Transport	Non-vesicle mediated	VVNALGEAAK	1	1.25228
155	522	NP_001089816	hbb1	hbb1	Hemoglobin subunit beta-1	heme binding; hemoglobin complex; oxygen binding; oxygen transport; oxygen transporter activity	2.55841	2.07409	1.6012	2.1748	Transport	Non-vesicle mediated	VVTSVGEAIK	1	2.55841
156	481	NP_001081497	hbb2	hbb2	Hemoglobin subunit beta-2	heme binding; hemoglobin complex; oxygen binding; oxygen transport; oxygen transporter activity	1.33598	NC	1.0626	-1.21363	Transport	Non-vesicle mediated	YFSNFGNLSNSAAVAGNAK	1	1.33598
157	1209	AAI10970	ipo5	ipo5 (kap beta 3)	Karyopherin beta 3 protein	binding; cytoplasm; nuclear pore; protein import into nucleus, docking; protein transporter activity	NC	1.05522	1.12224	1.18405	Transport	Non-vesicle mediated	LVLEQVVTSIASVADTAEEK	2	1.18405
158	1175	NP_001083327	MGC68732	MGC68732	hypothetical protein LOC398868	membrane; nucleoside transmembrane transporter activity; transport	1.09975	-1.5057	-1.21932	-1.0993	Transport	Non-vesicle mediated	LVFLPLFMLCNVSPR	2	1.09975
159	419	NP_001106674	NACA	NACA (HSD48)	nascent polypeptide-associated complex alpha subunit isoform a	DNA binding; interspecies interaction between organisms; nascent polypeptide-associated complex; nucleus; protein transport; transcription; translation	-1.35994	-1.06839	NC	-1.13309	Transport	Non-vesicle mediated	IEDLSQQAQLAAAEK	1	-1.06839
160	829	NP_001081710.1	ntf2	ntf2	Nuclear transport factor 2	cytoplasm; protein transport	1.71544	1.46819	1.47272	2.16769	Transport	Non-vesicle mediated	NIQDAWVCTNDMFR	2	2.16769
161	620	AAH45089	nup93	nup93	Nuclear pore complex protein Nup93	intracellular protein transmembrane transport; mRNA transport; nuclear pore	-1.10009	-3.21243	-4.24966	-12.6401	Transport	Non-vesicle mediated	LDDKNVSDLWVMVK	2	-1.10009
162	921	CAJ81930	nupl1	nupl1 (TEgg077h18.1-001)	Nucleoporin like 1		-1.0456	1.31235	1.35162	1.75464	Transport	Non-vesicle mediated	DDNLPQLLCQDVENFQK	2	1.75464
163	697	XP_001502706	slc28a2	slc28a2	Solute carrier family 28 (sodium-coupled nucleoside transporter), member 2		NC	-2.33568	-2.81248	-5.94005	Transport	Non-vesicle mediated	AITLSTEEGR	2	-2.33568
164	610	NP_001080784	stau2-a	stau2-a	staufen, RNA binding protein, homolog 2	double-stranded RNA binding; intracellular	-1.20335	-2.88404	-2.74518	-10.7641	Transport	Non-vesicle mediated	RPKNIIK	2	-1.20335
165	1165	CAJ82383	timm13	timm13 (timm13a) (TNeu081c11.1-001)	Translocase of inner mitochondrial membrane 13 homolog	intracellular protein transmembrane transport; mitochondrial inner membrane; mitochondrial intermembrane space protein transporter complex; protein import into mitochondrial inner membrane; zinc ion binding	-1.37611	1.16596	1.17997	-1.24238	Transport	Non-vesicle mediated	VDTGAIMEQVK	2	1.17997
166	963	AAD47043	Xpo1	Xpo1	CRM1/XPO1 protein	cytoplasm; nuclear pore; protein binding; protein import into nucleus, docking; protein transporter activity	NC	1.08197	1.16323	1.25569	Transport	Non-vesicle mediated	YMLLPNQVWDSIIQQATK	2	1.25569
167	1029	NP_071904	XPO4	XPO4 (KIAA1721)	Exportin-4	cytoplasm; nucleus; protein binding; protein transport	-2.08685	-2.19731	-2.29281	-2.53672	Transport	Non-vesicle mediated	LQEFSRR	2	-2.08685
168	331	NP_001079742			Hemoglobin larval subunit beta-1	heme binding; hemoglobin complex; oxygen binding; oxygen transport; oxygen transporter activity	1.12783	-1.18596	-1.07037	-1.46474	Transport	Non-vesicle mediated	LGAAFTPQVQAAWEK	1	1.12783
169	181	AAH43771	actl6a	actl6a	Baf53a-pending-prov protein	ATP binding; protein binding	-1.08321	-1.46617	-1.68807	-2.25689	Transcription	Chromatin-Associated	TFQQMWISK	1	-1.08321
170	1098	NP_001079900	bcdin3d	bcdin3d	hypothetical protein LOC379590	methyltransferase activity	-1.29451	-1.15073	NC	1.20292	Transcription	Chromatin-Associated	QDFDHFHSLSIR	2	1.20292
171	691	NP_001008447	btbd17	btbd17	BTB/POZ domain-containing protein 17	extracellular region; protein binding	-1.20712	1.56416	1.65605	2.72155	Transcription	Chromatin-Associated	TLLVGVK	2	2.72155
172	961	AAF34772	Clk	Clk	Clock	nucleus; regulation of transcription, DNA-dependent; signal transducer activity; signal transduction; transcription; transcription factor activity	NC	NC	1.21133	1.54918	Transcription	Chromatin-Associated	DDGSIFDGLVEEDDKDKAK	2	1.54918
173	919	NP_001087609	epc2	epc2	Enhancer of polycomb homolog 2	DNA repair; chromatin modification; nucleus; regulation of transcription; transcription	-1.5441	-1.50022	-1.47712	-1.82877	Transcription	Chromatin-Associated	LGQAVNLKR	2	-1.47712
174	864	AAH72941	h1f0-A	h1f0-A (h1f0-B)	Histone H1.0-A	DNA binding; chromosome condensation; nucleosome; nucleosome assembly; nucleus	1.36699	-1.32093	-1.22027	-1.53748	Transcription	Chromatin-Associated	YSDMILDAVQAEK	2	1.36699
175	40	NP_002096	H2AFX	H2AFX (H2AX)(h2afy) (h2afy2 )(h2afy2-prov)(hist1h2aa) (HIST1H2AH)	H2A histone family, member X [Homo sapiens]	DNA damage checkpoint; enzyme binding; histone binding; meiosis; nucleoplasm; nucleosome; nucleosome assembly; positive regulation of DNA repair; response to ionizing radiation	1.30544	1.40051	1.37924	1.89678	Transcription	Chromatin-Associated	LLGGVTIAQGGVLPNIQSVLLPK	1	1.89678
176	822	ABF00988	hist1h1d	hist1h1d	Linker histone H1A variant	DNA binding; nucleosome; nucleosome assembly; nucleus	-1.10852	1.28678	1.61634	2.05431	Transcription	Chromatin-Associated	AEAAESAPAPPPAEPAAK	2	2.05431
177	170	NP_001006891	hist1h2bk	hist1h2bm (hist1h2bk) (hist1h2bo)	histone 1, H2bk	DNA binding; nucleosome; nucleosome assembly; nucleus	NC	1.27484	1.49412	1.79145	Transcription	Chromatin-Associated	LLLPGELAK	1	1.79145
178	140	NP_001016636	hist1h3g	hist1h3g (H3l)	Histone H3	DNA binding; nucleosome; nucleosome assembly; nucleus	1.08967	1.42354	1.59319	1.76554	Transcription	Chromatin-Associated	ALQEASEAYLVGLFEDTNLCAIHAK	1	1.76554
179	215	AAX28930	Hist1h4b	Hist1h4b (Hist4); Hist1h4m; Hist4h4 (H4ft)	Histone H4	DNA binding; cell differentiation; nucleosome; nucleosome assembly; nucleus; ossification	-1.12464	1.1953	1.24744	1.38411	Transcription	Chromatin-Associated	VFLENVIR	1	1.38411
180	663	NP_001079387	hmgb2	hmgb2 (MGC52825)	High mobility group box 2	DNA binding; nucleus	1.16158	1.46249	1.58457	2.83609	Transcription	Chromatin-Associated	SETPGLSIGDTAK	2	2.83609
181	1097	NP_001011176	kdm2a	kdm2a (fbxl11) (jhdm1a)	Lysine-specific demethylase 2A	DNA binding; chromatin modification; histone demethylase activity (H3-K36 specific); iron ion binding; nucleoplasm; oxidation reduction; oxidoreductase activity, acting on single donors with incorporation of molecular oxygen, incorporation of two atoms of oxygen; protein binding; regulation of transcription; transcription; zinc ion binding	1.70971	-1.23745	1.11044	1.57071	Transcription	Chromatin-Associated	MPDPNFSVNDVK	2	1.70971
182	1064	NP_001081537	N1/N2	N1/N2	Histone-binding protein N1/N2	binding; chromosome; nucleus	-1.20037	NC	1.30512	-1.18291	Transcription	Chromatin-Associated	SAVNLFQEASSLLAK	2	1.30512
183	1167	CAB45389	ncoa2	ncoa2 (tif2)	Nuclear receptor coactivator 2	embryonic development; intracellular signaling cascade; nucleus; regulation of transcription, DNA-dependent; thyroid hormone receptor binding; thyroid hormone receptor coactivator activity; transcription	1.2467	1.07611	-1.15245	1.05977	Transcription	Chromatin-Associated	KMGSIDSK	2	1.2467
184	842	AAM12658	ncor1	ncor1	Nuclear receptor corepressor 1	DNA binding; chromatin modification; nucleus; regulation of transcription; transcription	-3.77975	-1.6188	-1.81746	-4.05501	Transcription	Chromatin-Associated	QDNMMLLSQR	2	-1.6188
185	277	NP_001079507	npm1	npm1	Nucleophosmin	nucleic acid binding; nucleus	1.09235	1.20173	1.19304	1.62777	Transcription	Chromatin-Associated	SLKPSVQPTVSLGGFEITPPVILR	1	1.62777
186	714	CAB44317	p58 gene	p58 gene	Lamin B receptor	membrane; receptor activity	-1.18494	-1.82539	-2.31163	-2.9416	Transcription	Chromatin-Associated	QAASAIVALK	2	-1.18494
187	879	AAH46745	padi2	padi2	Padi2-prov protein	calcium ion binding; cytoplasm; peptidyl-citrulline biosynthetic process from peptidyl-arginine; protein-arginine deiminase activity	-1.35627	-1.34651	-1.38864	-1.66403	Transcription	Chromatin-Associated	VSLLESMGQGIPDTPIFTDVVTFR	2	-1.34651
188	613	AAL56846	polr1a	polr1a	RNA polymerase I large subunit	DNA binding; DNA-directed RNA polymerase activity; nucleus; transcription; zinc ion binding	-5.25558	-3.19502	-3.46768	-14.3647	Transcription	Chromatin-Associated	FLKDATMNGAR	2	-3.19502
189	985	NP_001015815	sirt7	sirt7	Sirtuin	NAD binding; chromatin silencing; hydrolase activity, acting on carbon-nitrogen (but not peptide) bonds, in linear amides; protein amino acid deacetylation; zinc ion binding	-1.40132	1.15027	1.44826	-1.09426	Transcription	Chromatin-Associated	EAISEVHGNMFIEVCTLCSPQKEYVR	2	1.44826
190	717	AAC60299	XHp1-gamma	XHp1-gamma	Heterochromatin protein 1 gamma	chromatin; chromatin assembly or disassembly; chromatin binding; nucleus	NC	1.22219	1.31758	1.85984	Transcription	Chromatin-Associated	GFTDSDNTWEPEENLDCPELIEAFLNSQK	2	1.85984
191	77	NP_001079576			HMG-X protein	DNA binding; nucleus	1.11242	1.29499	1.33447	2.13928	Transcription	Chromatin-Associated	LGELWAEQTPK	1	2.13928
192	1089	AAB35876			Nuclear factor 7	DNA binding; chromatin; chromatin assembly or disassembly; chromatin binding; multicellular organismal development; nucleus; protein binding; regulation of transcription; transcription; zinc ion binding	3.29988	1.16158	NC	1.36896	Transcription	Chromatin-Associated	AVISTGNTLLSK	2	3.29988
193	817	NP_001025607	ankrd1	ankrd1	Ankyrin repeat domain-containing protein 1	nucleus	-1.11044	-1.78877	-1.37988	-3.38677	Transcription	Transcription factors	LIEAGANIEFK	2	-1.11044
194	1136	CAJ82851	btf3	btf3 (TNeu111d12.1-001)	Basic transcription factor 3		-1.15593	NC	1.07674	1.06468	Transcription	Transcription factors	QLTEMLPSILNQLGADSLTSLR	2	1.07674
195	997	NP_001016273	cnot10	cnot10 (TGas090o09.1-001)	CCR4-NOT transcription complex, subunit 10		1.12749	-1.74449	-1.4533	-2.42528	Transcription	Transcription factors	LYQFIEPFEEK	2	1.12749
196	981	AAD14596	ctbp1	ctbp1 (ctbp-A)	C-terminal-binding protein 1	NAD or NADH binding; nucleus; oxidation reduction; oxidoreductase activity, acting on the CH-OH group of donors, NAD or NADP as acceptor; transcription repressor activity	NC	-1.71387	-1.7234	-1.39282	Transcription	Transcription factors	QGAFLVNTAR	2	-1.39282
197	641	AAI22992	dip2c	dip2c	DIP2 disco-interacting protein 2 homolog C	catalytic activity; metabolic process; nucleus; transcription factor binding	-1.05474	-2.01603	-2.25449	-5.52033	Transcription	Transcription factors	RAEKIAVMLMER	2	-1.05474
198	958	NP_078956	E2F8	E2F8	E2F family member 8	cell cycle; regulation of transcription, DNA-dependent; transcription; transcription factor activity; transcription factor complex	-1.20025	-1.1632	NC	-2.03377	Transcription	Transcription factors	IVSLEVAAK	2	-1.1632
199	1066	NP_001088435	etv3	etv3 (LOC495299)	Hypothetical protein LOC495299	nucleus; regulation of transcription, DNA-dependent; sequence-specific DNA binding; transcription factor activity	1.77715	-1.1183	-1.05026	NC	Transcription	Transcription factors	RSADLLAPR	2	1.77715
200	787	NP_001016928	foxd5	foxd5 (TGas140e03.1)	Forkhead box protein D5	negative regulation of transcription, DNA-dependent; nucleus; sequence-specific DNA binding; transcription; transcription factor activity; transcription repressor activity	3.76722	3.22933	2.23961	4.72622	Transcription	Transcription factors	DSPATPSGGK	2	4.72622
201	762	CAH64538	foxd5-B	foxd5-B (fhd3) (fkh-l) (foxd5b)	Forkhead box protein D5-B	cell differentiation; negative regulation of transcription, DNA-dependent; nervous system development; neural plate development; nucleus; sequence-specific DNA binding; transcription; transcription factor activity; transcription repressor activity	4.00771	3.37906	2.22828	4.92117	Transcription	Transcription factors	DSPATSPGGK	2	4.92117
202	984	CAJ82621	fubp1	fubp1 (TNeu055k12.1-001)	fubp1	RNA binding	1.2579	1.6474	1.23489	1.6758	Transcription	Transcription factors	NPPPNADPNVK	2	1.6758
203	624	AAH43988	gcm1-A	gcm1-A	Gcm1-A protein	DNA binding; regulation of transcription, DNA-dependent	NC	-2.21427	-3.02763	-13.6479	Transcription	Transcription factors	NDEALAGEK	2	-2.21427
204	783	CAA53637	hnf1b	hnf1b (lfb3) (tcf2)	Hepatocyte nuclear factor 1-beta	endocrine pancreas development; genitalia development; kidney development; nucleus; positive regulation of transcription, DNA-dependent; protein homodimerization activity; sequence-specific DNA binding; transcription; transcription activator activity; transcription factor activity	1.49185	1.89933	2.79946	3.98406	Transcription	Transcription factors	SQSVLQQVSPVGLDHSHSMLS	2	3.98406
205	325	AAH43814	hnrnpab	hnrnpab (hnrpab)	heterogeneous nuclear ribonucleoprotein A/B	nucleic acid binding; nucleotide binding; protein binding	1.47962	1.53089	1.73917	1.97174	Transcription	Transcription factors	IFVGGLNPEAGEDQIR	1	1.97174
206	452	NP_001079609	hnrpdl-A	hnrpdl-A	Heterogeneous nuclear ribonucleoprotein D-like-A	DNA binding; RNA binding; cytoplasm; nucleotide binding; nucleus; regulation of transcription; transcription	NC	1.23591	1.20242	1.44331	Transcription	Transcription factors	VFVGGLSPETTEEQIK	1	1.44331
207	488	AAH43981	ilf2	ilf2	Ilf2-prov protein	ATP binding; RNA binding; immune response; transferase activity	1.5507	-1.07004	1.16705	NC	Transcription	Transcription factors	ILPTLEAVSALGNK	1	1.5507
208	831	CAC35214	Lhx9	Lhx9	Lhx9 protein	nucleus; regulation of transcription, DNA-dependent; sequence-specific DNA binding; transcription factor activity; zinc ion binding	-1.07571	-1.58148	-1.42992	-1.8396	Transcription	Transcription factors	TLSTGDHFGMK	2	-1.07571
209	841	NP_001131022	LRRFIP1	LRRFIP1	leucine rich repeat (in FLII) interacting protein 1 isoform 1		-1.3314	1.53698	1.74646	2.62873	Transcription	Transcription factors	RLEKMKANR	2	2.62873
210	627	AAH44705	meox2	meox2	Meox2-prov protein	nucleus; regulation of transcription, DNA-dependent; sequence-specific DNA binding; transcription factor activity	NC	1.22049	1.35062	2.47846	Transcription	Transcription factors	RYEIAVNLDLTER	2	2.47846
211	357	NP_001079641	midn-B	midn-B	Midnolin-B	nucleolus	1.15058	-1.66885	-1.28878	-1.63703	Transcription	Transcription factors	YELSVPLNETVDGLKR	1	1.15058
212	682	NP_001079134	nr4a1	nr4a1 (nr4a1-A)	nuclear receptor subfamily 4, group A, member 1	nucleus; regulation of transcription, DNA-dependent; sequence-specific DNA binding; steroid hormone receptor activity; transcription; transcription factor activity; zinc ion binding	-1.2558	-2.53159	-3.30683	-3.90923	Transcription	Transcription factors	IQGFVDLPK	2	-1.2558
213	650	NP_114441	PATZ1	PATZ1 (PATZ) (RIAZ) (ZBTB19) (ZNF278) (ZSG)	POZ (BTB) and AT hook containing zinc finger 1 long B isoform	DNA binding; nucleus; protein binding; regulation of transcription, DNA-dependent; transcription; transcription repressor activity; zinc ion binding	-4.01782	-2.98244	-2.63927	-8.47963	Transcription	Transcription factors	DILDFAYTAR	2	-2.63927
214	850	ABG57077	pax1	pax1 (Pax1)	Paired box protein 1	DNA binding; multicellular organismal development; nucleus; regulation of transcription, DNA-dependent; transcription	1.22027	-1.92977	-1.75653	-2.79981	Transcription	Transcription factors	YNVPSVSSISR	2	1.22027
215	537	NP_001089204	pcif1	pcif1 (MGC85084)	Hypothetical protein LOC734251	protein binding	NC	-1.24105	-1.16514	-1.42561	Transcription	Transcription factors	RRISEDLSAGETVK	1	-1.16514
216	891	NP_001016551	phb2	phb2 (TGas064h09.1)	Prohibitin-2	mitochondrial inner membrane; nucleus; receptor activity; regulation of transcription; transcription	1.38454	NC	NC	-1.18128	Transcription	Transcription factors	VPWFQYPIIYDIR	2	1.38454
217	656	AAM44076	pias1-A	pias1-A	Protein inhibitor of activated STAT1	nucleic acid binding; zinc ion binding	-1.12897	-1.8125	-1.87306	-2.28835	Transcription	Transcription factors	EDGSWSPMRSK	2	-1.12897
218	633	NP_001011455	pias4	pias4	Protein inhibitor of activated STAT, 4	nucleic acid binding; zinc ion binding	NC	1.38484	1.6458	3.54078	Transcription	Transcription factors	HPELCK	2	3.54078
219	941	AAY23360	ptf1a	ptf1a	Pancreas transcription factor 1 subunit alpha	DNA binding; cytoplasm; embryonic development; exocrine pancreas development; generation of neurons; hindbrain development; positive regulation of transcription; regulation of transcription, DNA-dependent; retinoic acid receptor signaling pathway; tissue development; transcription; transcription factor complex; transcription regulator activity	1.07122	-1.98291	-2.08516	-1.85208	Transcription	Transcription factors	RMQSINDAFEGLR	2	1.07122
220	646	ABD32117	rest-A	rest-A (nrsf-A)	RE1-silencing transcription factor A	multicellular organismal development; nucleic acid binding; nucleus; regulation of transcription; transcription; zinc ion binding	-1.13868	2.13139	3.39704	7.73522	Transcription	Transcription factors	SEPADLSVGMNQPAELK	2	7.73522
221	652	NP_001085123	rnf168	rnf168	RING finger protein 168	chromatin binding; chromosome; double-strand break repair; histone H2A K63-linked ubiquitination; histone binding; modification-dependent protein catabolic process; nucleus; positive regulation of DNA repair; response to ionizing radiation; ubiquitin binding; ubiquitin ligase complex; ubiquitin-protein ligase activity; zinc ion binding	NC	4.05105	5.2845	14.1667	Transcription	Transcription factors	EMEEQLK	2	14.1667
222	1016	AAW49215	runx1t1	runx1t1 (LOC733153)	MTG8	nucleus; regulation of transcription, DNA-dependent; transcription factor activity; zinc ion binding	3.81099	1.3437	1.56114	2.03399	Transcription	Transcription factors	TQSRLTPPTMPPPPTTQGGPR	2	3.81099
223	988	AAG45108	sall1	sall1	Spalt transcription factor Sall1	intracellular; nucleic acid binding; zinc ion binding	NC	1.09174	1.39309	1.62238	Transcription	Transcription factors	VAVAQFSQEAK	2	1.62238
224	1207	AAI21316	sin3b	sin3b	SIN3 homolog B, transcription regulator	nucleus; regulation of transcription, DNA-dependent	2.33736	2.14729	1.98883	1.85736	Transcription	Transcription factors	SRPLLLR	2	2.33736
225	737	AAG42361	Six4.2	Six4.2	Homeobox protein Six4.2	nucleus; regulation of transcription, DNA-dependent; sequence-specific DNA binding; transcription factor activity	-1.61977	-2.18912	-2.32261	-2.61882	Transcription	Transcription factors	ALGAVDKYR	2	-1.61977
226	608	AAH59762	snip1	snip1 (TNeu121k23.1-001)	Smad nuclear interacting protein 1		1.24748	1.8207	2.41387	6.79839	Transcription	Transcription factors	HRDQADQDR	2	6.79839
227	1168	NP_001001455	ssb	ssb (SSB) (TGas074i01.1-001)	Sjogren syndrome antigen B	RNA binding; RNA processing; nucleotide binding; nucleus; ribonucleoprotein complex	-2.20231	-1.80421	-1.68796	-1.56966	Transcription	Transcription factors	GFPTSANLDDIK	2	-1.56966
228	639	NP_114129	TAF3	TAF3	Transcription initiation factor TFIID subunit 3	DNA binding; maintenance of protein location in nucleus; protein binding; regulation of transcription; transcription; transcription factor TFIID complex; zinc ion binding	1.07296	1.37285	1.58696	2.64519	Transcription	Transcription factors	EPLSSINSQK	2	2.64519
229	914	NP_001030291	tbx2	tbx2	T-box transcription factor TBX2	nucleus; regulation of transcription, DNA-dependent; transcription; transcription factor activity	-1.16071	-1.72368	-1.54952	-1.45684	Transcription	Transcription factors	YKFHNSR	2	-1.16071
230	1177	CAJ83502	tfap2c	tfap2c (TGas107l16.1-001)	Transcription factor AP-2 gamma	nucleus; regulation of transcription, DNA-dependent; transcription factor activity	-1.12554	-1.05249	1.35262	1.63604	Transcription	Transcription factors	DALLGMVINPNEVFCSVPGR	2	1.63604
231	512	NP_001079575	trim29	trim29	tripartite motif protein 29	intracellular; zinc ion binding	1.10919	1.05147	NC	1.44644	Transcription	Transcription factors	VSFGTESTEVR	1	1.44644
232	1128	BAD88780	tsc22d1	tsc22d1 (LOC494732) (TSC-22)	TSC-22 protein	regulation of transcription, DNA-dependent; transcription factor activity	1.37736	-1.06427	NC	NC	Transcription	Transcription factors	ELIEKNSQLEQENNLLK	2	1.37736
233	1024	NP_001017183	zcchc17	zcchc17 (TEgg002k12.1-001)	zinc finger, CCHC domain containing 17	RNA binding; zinc ion binding	-1.15968	-1.06125	NC	1.22729	Transcription	Transcription factors	VVNQGDGK	2	1.22729
234	654	NP_001006839	zhx3	zhx3 (TEgg069p20.1-001)	Zinc fingers and homeoboxes 3	nucleus; regulation of transcription, DNA-dependent; sequence-specific DNA binding; transcription factor activity; zinc ion binding	NC	4.05031	5.28613	14.127	Transcription	Transcription factors	YPEEQIK	2	14.127
235	1110	AAH51009	bat2	bat2	Bat2-prov protein		-1.83163	1.27673	1.15216	-1.30192	Transcription	RNA Processing	NSDQANEEW	2	1.27673
236	928	NP_001080272	bxdc5	bxdc5 (rpf1)	RNA processing factor 1	nucleolus; rRNA binding; rRNA processing	-1.15606	1.63695	1.68858	2.00472	Transcription	RNA Processing	VGIQELGPR	2	2.00472
237	685	NP_001025623	ccnl2	ccnl2	Cyclin-L2	nucleus; regulation of transcription; transcription	NC	-1.94571	-2.12537	-6.20079	Transcription	RNA Processing	SRDSSDSGKYK	2	-1.94571
238	1035	AAH64226	cd2bp2	cd2bp2 (clip4) (TGas054m12.1-001)	CAP-GLY domain containing linker protein family, member 4		1.53528	1.11534	1.06686	1.70501	Transcription	RNA Processing	QQKTPQGRRK	2	1.70501
239	987	NP_001017330	cpeb1	cpeb1	cytoplasmic polyadenylation element binding protein 1		1.06559	1.08162	1.06161	-1.25218	Transcription	RNA Processing	DPLKLGVGSR	2	1.08162
240	725	NP_001086745	cpsf6	cpsf6	Cleavage and polyadenylation specificity factor subunit 6	mRNA processing; nucleic acid binding; nucleotide binding; nucleus	1.27741	1.70068	1.71142	1.9461	Transcription	RNA Processing	GPPPSDPYGRPPPYER	2	1.9461
241	840	AAH61343	dbr1	dbr1	Debranching enzyme homolog 1	RNA lariat debranching enzyme activity; RNA splicing, via transesterification reactions; mRNA processing; nucleus	-1.36444	-1.21755	-1.0485	1.94593	Transcription	RNA Processing	ALDKCL	2	1.94593
242	868	NP_001016776	ddx18	ddx18 (TGas108f21.1-001)	DEAD (Asp-Glu-Ala-Asp) box polypeptide 18	ATP binding; ATP-dependent helicase activity; nucleic acid binding	-1.60554	1.10408	1.65457	2.58205	Transcription	RNA Processing	QIINLLPK	2	2.58205
243	1069	AAG22819	ddx21	ddx21	RNA helicase II/Gu	ATP binding; ATP-dependent helicase activity; RNA binding; nucleus	2.10851	1.72903	1.30149	3.03039	Transcription	RNA Processing	SENLESMQER	2	3.03039
244	375	NP_989196	ddx3x	ddx3x	DEAD/H (Asp-Glu-Ala-Asp/His) box polypeptide 3, X-linked	ATP binding; ATP-dependent helicase activity; nucleic acid binding	1.06152	1.06152	1.31236	1.55869	Transcription	RNA Processing	MLDMGFEPQIR	1	1.55869
245	1049	AAB71410	ddx48	eif4a3-B (ddx48)	Eukaryotic translation initiation factor XeIF-4AIII	ATP binding; ATP-dependent helicase activity; RNA binding; RNA splicing; cytoplasm; mRNA processing; mRNA transport; nuclear speck; nuclear-transcribed mRNA catabolic process, nonsense-mediated decay; regulation of translation	NC	NC	-1.07406	1.2076	Transcription	RNA Processing	MLVLDEADEMLNK	2	1.2076
246	720	NP_775375	ddx54	ddx54	DEAD (Asp-Glu-Ala-Asp) box polypeptide 54	ATP binding; ATP-dependent helicase activity; RNA binding; nucleus	-1.09784	1.11738	1.36439	2.90504	Transcription	RNA Processing	ALLVTDVAAR	2	2.90504
247	1184	NP_001082094	epabp-A	epabp-A (epab)	Embryonic polyadenylate-binding protein A	chordate embryonic development; cytoplasm; eukaryotic initiation factor 4G binding; mRNA processing; mRNA stabilization; negative regulation of nuclear-transcribed mRNA poly(A) tail shortening; nucleotide binding; poly(A) RNA binding; protein self-association; translation	-1.09013	1.26452	NC	NC	Transcription	RNA Processing	ALYDTFSAFGDILSCK	2	1.26452
248	1142	AAH59760	hnrnpa0	hnrnpa0 (hnrpa0)	Heterogeneous nuclear ribonucleoprotein A0	nucleic acid binding; nucleotide binding; ribonucleoprotein complex	-1.18084	NC	1.08255	1.3047	Transcription	RNA Processing	LFIGGLNVQTTEEGLR	2	1.3047
249	1140	NP_001120907	hnrnph3	hnrnph1 (hnrnph3)	heterogeneous nuclear ribonucleoprotein H3	nucleic acid binding; nucleotide binding	-1.14232	1.12227	1.39818	2.35749	Transcription	RNA Processing	ASESDIANFFSPLTPIR	2	2.35749
250	155	CAJ83219	hnrpk	hnrpk (TTpA009o07.1-001)	Heterogeneous nuclear ribonucleoprotein K	RNA binding; ribonucleoprotein complex	-1.11914	NC	1.24298	1.54023	Transcription	RNA Processing	VILDLISESPVK	1	1.54023
251	1047	NP_001025696	ints2	ints2 (MGC97518)	Integrator complex subunit 2		-1.29941	-1.46197	-1.52732	-1.49592	Transcription	RNA Processing	IVIKPSSLSRMK	2	-1.29941
252	1070	NP_001096026	INTS8	INTS8	integrator complex subunit 8	binding	-1.61054	NC	1.11164	-1.24028	Transcription	RNA Processing	TLDLLAVEPGMVNGETENSTAGFK	2	1.11164
253	713	NP_001131046	LOC494754	LOC494754	serine/arginine repetitive matrix 1	mRNA processing	1.10263	1.32188	1.95828	3.8914	Transcription	RNA Processing	AECLEK	2	3.8914
254	761	NP_001089115	LOC733359	LOC733359	hypothetical protein LOC733359	nucleic acid binding; nucleus; ribonuclease P activity; tRNA processing	-1.22167	-1.90559	-1.79484	-1.76384	Transcription	RNA Processing	AEQKPLPGR	2	-1.22167
255	1087	NP_001039203	lrpprc	lrpprc (TTpA007l07.1)	Leucine-rich PPR motif-containing protein, mitochondrial	DNA binding; RNA binding; mitochondrion; nucleus; regulation of transcription; transcription; transport	1.76268	1.25758	2.71515	7.23323	Transcription	RNA Processing	GDLEGIEVVENMMR	2	7.23323
256	813	NP_998832	lsm14a	lsm14a	LSM14A, SCD6 homolog A		-1.34107	1.09332	1.58203	2.96659	Transcription	RNA Processing	GPPGGGGFGSSRGYR	2	2.96659
257	877	CAJ82550	nol5	nol5 (TGas094j22.1-001)	Nucleolar protein 5		-1.09345	1.08833	1.13719	1.35688	Transcription	RNA Processing	MMAIAPNLTVLVGELVGAR	2	1.35688
258	1156	CAJ81913	nol5a	nol5a (TEgg001j23.1-001)	Nucleolar protein 5A		1.14828	-1.29132	NC	-1.41606	Transcription	RNA Processing	MSQVAPSLSALIGEVVGAR	2	1.14828
259	887	AAH70577	nol6	nol6	Nucleolar protein 6	RNA binding; nucleolus	-1.05278	-1.39965	-1.66282	-1.9379	Transcription	RNA Processing	GMLKEGAQVK	2	-1.05278
260	1169	CAJ81768	prp19	prp19 (TEgg015g21.1-001)	PRP19/PSO4 pre-mRNA processing factor 19 homolog	protein ubiquitination; ubiquitin ligase complex; ubiquitin-protein ligase activity	1.40372	1.05456	NC	1.29772	Transcription	RNA Processing	SLQDEWDAVMLHSFTLR	2	1.40372
261	626	NP_001088379	rnps1-A	rnps1-A	RNA-binding protein with serine-rich domain 1-A	RNA binding; RNA splicing; cytoplasm; mRNA processing; nuclear speck; nucleotide binding	-1.12555	-2.96093	-3.29731	-5.7596	Transcription	RNA Processing	LTRNVTK	2	-1.12555
262	616	NP_001089700	scnm1	scnm1	Sodium channel modifier 1	RNA splicing; mRNA processing; nucleus; zinc ion binding	-1.11733	-2.53221	-2.98178	-10.1831	Transcription	RNA Processing	KEIADPER	2	-1.11733
263	549	CAJ81962	SET	SET (TEgg046k04.1-001)	SET translocation (Myeloid leukemia-associated)	nucleosome assembly; nucleus	-1.20836	-1.079	-1.18397	-1.2174	Transcription	RNA Processing	IDFYFDENPYFENK	1	-1.079
264	805	AAH46717	sf1	sf1	Sf1 protein	RNA binding; zinc ion binding	-1.51159	-1.25843	-1.08824	-1.07286	Transcription	RNA Processing	VMIPQDEYPEINFVGLLIGPR	2	-1.07286
265	556	NP_001006919	sfrs1	sfrs1	Splicing factor, arginine/serine-rich 1	RNA binding; RNA splicing; mRNA processing; nucleotide binding; nucleus	-1.36017	-1.18962	NC	-1.24669	Transcription	RNA Processing	GAGGRGGGGGGGGGGGGGGGGGGGGGGGGGGGAPRGR	1	-1.18962
266	1060	NP_004759	SFRS11	SFRS11	splicing factor, arginine/serine-rich 11	RNA binding; nuclear mRNA splicing, via spliceosome; nucleotide binding; nucleus; protein binding	1.12726	1.09069	1.04748	1.67376	Transcription	RNA Processing	ALIVVPYAEGIIPDEAK	2	1.67376
267	1151	AAH64167	sfrs2	sfrs2 (TTpA004e12.1-001)	Splicing factor, arginine/serine-rich 2	nucleic acid binding; nucleotide binding	-1.1167	-1.17485	-1.26941	-1.09004	Transcription	RNA Processing	DAEDAMDAMDGAVLDGR	2	-1.09004
268	1059	NP_001004783	sfrs5	sfrs5 (MGC69563) (TEgg141i06.1-001)	Splicing factor, arginine/serine-rich 5	nucleic acid binding; nucleotide binding	NC	-1.07427	1.12672	1.31584	Transcription	RNA Processing	LIVENLSSR	2	1.31584
269	830	NP_001007487	sfrs7	sfrs7	Splicing factor, arginine/serine-rich 7	nucleic acid binding; nucleotide binding; zinc ion binding	NC	1.12806	1.11403	1.54351	Transcription	RNA Processing	NPPGFAFVEFEDTR	2	1.54351
270	910	NP_003085	SNRPE	SNRPE	small nuclear ribonucleoprotein polypeptide E	RNA binding; cytosol; nucleoplasm; protein binding; small nuclear ribonucleoprotein complex; spliceosomal snRNP biogenesis; spliceosome; spliceosome assembly	NC	1.07394	1.13895	1.31554	Transcription	RNA Processing	VMVQPINLIFR	2	1.31554
271	500	NP_001153145	SYNCRIP	SYNCRIP (HNRPQ) (NSAP1)	synaptotagmin binding, cytoplasmic RNA interacting protein isoform 2	RNA splicing; endoplasmic reticulum; interspecies interaction between organisms; mRNA processing; microsome; nucleoplasm; nucleotide binding; protein binding; spliceosome	NC	1.09559	1.27281	1.49056	Transcription	RNA Processing	NLANTVTEEILEK	1	1.49056
272	894	CAJ81570	tardbp	tardbp (tdp43) (TGas087d21.1)	TAR DNA binding protein	DNA binding; RNA binding; RNA splicing; mRNA processing; nucleotide binding; nucleus; regulation of transcription; transcription	1.17405	-1.20859	-1.37132	-1.4603	Transcription	RNA Processing	TSDLIVLGLPWK	2	1.17405
273	711	NP_001039113	u2af1	u2af1 (U2AF1) (u2af1l4) (TEgg079l20.1-001)	U2(RNU2) small nuclear RNA auxiliary factor 1	RNA binding; nucleotide binding; nucleus; zinc ion binding	1.10413	-2.02048	-1.98785	-2.69277	Transcription	RNA Processing	GGGGGGGGGGGGGGGGGGGR	2	1.10413
274	283	NP_001091434	LOC100049136	LOC100049136	hypothetical protein LOC100049136	ribosome; structural constituent of ribosome; translational elongation	-1.28671	-1.92022	-1.79579	-2.0956	Translation	Ribosomal Proteins	DLDDVVNSGLAK	1	-1.28671
275	638	NP_001089441	MGC114621	MGC114621	hypothetical protein LOC734491	ribosome; structural constituent of ribosome; translational elongation	NC	1.98369	2.43463	3.39454	Translation	Ribosomal Proteins	TAGVTVEPFWPSLFAK	2	3.39454
276	1157	NP_001088168	mrpl3	mrpl3 (LOC494992)	hypothetical protein LOC494992	ribosome; structural constituent of ribosome; translation	-1.05623	1.55097	1.38219	1.53091	Translation	Ribosomal Proteins	DEPWPIKSWEPGSNRVGLIAVK	2	1.55097
277	888	CAJ81537	mrps15	mrps15 (TGas055g13.1-001)	Mitochondrial ribosomal protein S15	ribosome; structural constituent of ribosome; translation	NC	1.1278	1.14267	1.49836	Translation	Ribosomal Proteins	MLMAIDK	2	1.49836
278	1163	NP_001081557	ncl	ncl	Nucleolin	nucleic acid binding; nucleotide binding	-1.28149	-1.09984	-1.12529	NC	Translation	Ribosomal Proteins	TDTASEGFSIFIGNLNSTLDFDELKDALR	2	-1.09984
279	1204	AAH44716	rpl10	rpl10	Rpl10-prov protein	ribosome; structural constituent of ribosome; translation	1.23024	1.21947	1.19686	1.24581	Translation	Ribosomal Proteins	MVSDEYEQLSSEALEAAR	2	1.24581
280	179	AAH41308	rpl10a	rpl10a	60S ribosomal protein L10a	RNA binding; RNA processing; ribosome; structural constituent of ribosome; translation	-1.07497	1.18681	1.24033	2.00857	Translation	Ribosomal Proteins	AVDLPHMDIEALK	1	2.00857
281	320	NP_000966	RPL11	RPL11	60S ribosomal protein L11	cytosolic large ribosomal subunit; nucleolus; protein binding; protein targeting; rRNA binding; rRNA processing; ribosomal large subunit biogenesis; structural constituent of ribosome; translational elongation	-1.13222	1.3092	1.4369	1.39429	Translation	Ribosomal Proteins	VLEQLTGQTPVFSK	1	1.4369
282	84	NP_001080122	rpl12	rpl12	ribosomal protein L12	ribosome; structural constituent of ribosome; translation	1.06101	1.28349	1.36314	1.77731	Translation	Ribosomal Proteins	CTGGEVGATSALAPK	1	1.77731
283	341	NP_001086472	rpl13	rpl13 (rpl13-prov)	60S ribosomal protein L13	ribosome; structural constituent of ribosome; translation	-1.10688	1.12548	1.29204	1.52824	Translation	Ribosomal Proteins	GFSLEELK	1	1.52824
284	187	NP_003964	RPL14	RPL14	60S ribosomal protein L14	RNA binding; cytosolic large ribosomal subunit; protein binding; rRNA processing; ribosomal large subunit biogenesis; structural constituent of ribosome; translational elongation	1.09471	1.2673	1.35868	1.5703	Translation	Ribosomal Proteins	ALVDGPCTGVR	1	1.5703
285	451	AAH80484	rpl15	rpl15 (TGas021i10.1-001)	Ribosomal protein L15	ribosome; structural constituent of ribosome; translation	1.35481	1.39397	1.46115	1.21978	Translation	Ribosomal Proteins	YMQELWR	1	1.46115
286	809	AAH43971	RPL17	RPL17	RPL17 protein	large ribosomal subunit; structural constituent of ribosome; translation	-1.21843	1.21913	1.25367	1.5962	Translation	Ribosomal Proteins	YSLDPENPTK	2	1.5962
287	1123	AAH41546	rpl19	rpl19	60S ribosomal protein L19	ribosome; structural constituent of ribosome; translation	-1.1118	-1.2712	-1.0518	1.24017	Translation	Ribosomal Proteins	VWLDPNETNEIANANSR	2	1.24017
288	592	NP_001081541	rpl22	rpl22	60S ribosomal protein L22	ribosome; structural constituent of ribosome; translation	NC	1.08423	1.05245	1.21364	Translation	Ribosomal Proteins	VGNLGGGVVSIER	1	1.21364
289	598	NP_001011231	rpl23	rpl23 (LOC496667) (TNeu144l07.1-001)	Ribosomal protein L23	ribosome; structural constituent of ribosome; translation	-1.15572	-1.05089	1.1281	1.20161	Translation	Ribosomal Proteins	LPVGAVINCADNTGGK	1	1.20161
290	443	NP_001005104	rpl26	rpl26 (MGC89918) (TNeu089l11.1-001)	Ribosomal protein L26	large ribosomal subunit; structural constituent of ribosome; translation	1.07166	-1.14588	-1.22726	-1.06548	Translation	Ribosomal Proteins	YVIYIER	1	1.07166
291	954	NP_001080423	rpl27	rpl27	60S ribosomal protein L27	ribosome; structural constituent of ribosome; translation	-1.1394	-1.5045	-1.78797	-1.65029	Translation	Ribosomal Proteins	YSVDIPLDK	2	-1.1394
292	588	CAA45531	rpl27a	rpl27a (rpl22)	60S ribosomal protein L27a	ribosome; structural constituent of ribosome; translation	1.15111	NC	1.19672	1.26001	Translation	Ribosomal Proteins	NQSFCPTINLDK	1	1.26001
293	240	AAH42242	rpl3	rpl3	Rpl3-prov protein	ribosome; structural constituent of ribosome; translation	-1.21665	1.06288	1.1994	1.42082	Translation	Ribosomal Proteins	NNASTDYDLSDK	1	1.42082
294	989	AAH53758	rpl30	rpl30	Rpl30-prov protein	ribosome; structural constituent of ribosome; translation	-1.19084	1.15566	1.35979	1.50784	Translation	Ribosomal Proteins	TLAIIDPGDSDIIR	2	1.50784
295	863	CAA38849	rpl35a	rpl35a	60S ribosomal protein L35a	ribosome; structural constituent of ribosome; tRNA binding; translation	-1.09298	1.84254	2.05644	1.22448	Translation	Ribosomal Proteins	DETEFYFGK	2	2.05644
296	843	NP_001005095	rpl36a	rpl36a (MGC89834) (TNeu070k14.1-001) (TNeu141f09.1-001)	Ribosomal protein L36A	embryonic development; regulation of cell cycle; ribosome; structural constituent of ribosome; translation	1.05913	-1.60137	-1.57298	-1.40421	Translation	Ribosomal Proteins	LECVDSNCR	2	1.05913
297	524	NP_001082721	rpl4-b	rpl4-b	ribosomal protein L4-b	ribosome; structural constituent of ribosome; translation	-1.04898	-1.13194	-1.1514	-1.30577	Translation	Ribosomal Proteins	IEEIPEVPLVVEDK	1	-1.04898
298	310	NP_001090097	rpl7	rpl7 (RPL7)(MGC130910)	ribosomal protein L7	large ribosomal subunit; structural constituent of ribosome; transcription regulator activity; translation	NC	NC	1.16837	1.55181	Translation	Ribosomal Proteins	GLMCVEDLIHEIYTVGK	1	1.55181
299	207	NP_000963	RPL7A	RPL7A (SURF-3) (SURF3)	60S ribosomal protein L7a	RNA binding; cytosolic large ribosomal subunit; membrane fraction; polysomal ribosome; ribosome biogenesis; structural constituent of ribosome; translational elongation	-1.10644	1.17154	1.2876	1.38029	Translation	Ribosomal Proteins	AGVNTVTTLVENK	1	1.38029
300	275	AAH43823	rpl8	rpl8	60S ribosomal protein L8	rRNA binding; ribosome; structural constituent of ribosome; translation	-1.05112	1.17387	1.39356	1.68564	Translation	Ribosomal Proteins	AIDFAER	1	1.68564
301	378	AAH46581	rpl9	rpl9	Rpl9-prov protein	rRNA binding; ribosome; structural constituent of ribosome; translation	NC	1.20141	1.11648	1.61648	Translation	Ribosomal Proteins	FLDGIYVSEK	1	1.61648
302	566	AAH42268	rplp0	rplp0	Arbp-prov protein	ribosome; ribosome biogenesis; structural constituent of ribosome; translational elongation	NC	1.20025	1.16096	1.29361	Translation	Ribosomal Proteins	CFIVGADNVGSK	1	1.29361
303	402	NP_001016645	rplp2	rplp2 (TNeu086k21.1-001)	Ribosomal protein, large, P2	ribosome; structural constituent of ribosome; translational elongation	-1.19621	1.20204	1.25607	1.79156	Translation	Ribosomal Proteins	SIDEIIAQGNTK	1	1.79156
304	838	CAA55387	rps11	rps11	40S ribosomal protein S11	rRNA binding; ribosome; structural constituent of ribosome; translation	-1.05547	1.29442	1.32812	1.60295	Translation	Ribosomal Proteins	CPFTGNVSIR	2	1.60295
305	429	NP_001008435	rps12	rps12 (MGC89830) (TTpA018i12.1-001)	40S ribosomal protein S12	ribosome; structural constituent of ribosome; translation	1.05242	1.10673	1.09823	1.3886	Translation	Ribosomal Proteins	DVIEEYFK	1	1.3886
306	397	AAH56028	rps13	rps13	Rps13-prov protein	ribosome; structural constituent of ribosome; translation	1.05617	1.16629	1.31289	1.67415	Translation	Ribosomal Proteins	LILIESR	1	1.67415
307	395	NP_001016602	rps13	rps13 (TEgg034k23.1-001)	Ribosomal protein S13	ribosome; structural constituent of ribosome; translation	NC	1.19463	1.37574	1.55675	Translation	Ribosomal Proteins	GLAPDLPEDLYHLIK	1	1.55675
308	412	AAH53812	rps15	rps15 (rig)	40S ribosomal protein S15	small ribosomal subunit; structural constituent of ribosome; translation	-1.06578	NC	NC	1.20753	Translation	Ribosomal Proteins	GVDLDQLLDMSYEQVMQLYCAR	1	1.20753
309	543	NP_001010	RPS15A	RPS15A (OK/SW-cl.82)	40S ribosomal protein S15a	RNA binding; cytosolic small ribosomal subunit; positive regulation of cell cycle; positive regulation of cell proliferation; protein binding; response to virus; structural constituent of ribosome; translational elongation	1.20038	1.10915	1.32645	1.18801	Translation	Ribosomal Proteins	MNVLADALK	1	1.32645
310	473	AAH84534	rps16	rps16 (LOC496563) (TNeu116f07.1-001)	Ribosomal protein S16	ribosome; structural constituent of ribosome; translation	-1.28379	NC	-1.04741	NC	Translation	Ribosomal Proteins	LLEPVLLLGK	1	-1.04741
311	1135	NP_001012	RPS17	RPS17	40S ribosomal protein S17	cytosolic small ribosomal subunit; erythrocyte homeostasis; rRNA processing; ribosomal small subunit biogenesis; structural constituent of ribosome; translational elongation; translational initiation	-1.12351	-1.36226	-1.47569	-1.44647	Translation	Ribosomal Proteins	LLDFGGLSNLQVTQPTVGMNFK	2	-1.12351
312	406	NP_001016358	rps18	rps18	Ribosomal protein S18	RNA binding; ribosome; structural constituent of ribosome; translation	1.16319	NC	1.33054	1.35783	Translation	Ribosomal Proteins	VLNTNIDGR	1	1.35783
313	425	AAH56505	rps19	rps19	Rps19-prov protein	ribosome; structural constituent of ribosome; translation	NC	-1.22709	NC	-1.28725	Translation	Ribosomal Proteins	ELAPYDENWFYTR	1	-1.22709
314	1111	AAH77773	rps21	rps21	40S ribosomal protein S21	ribosome; structural constituent of ribosome; translation	-1.59221	-1.59221	-1.41519	-1.64689	Translation	Ribosomal Proteins	MGESDDSIMR	2	-1.41519
315	754	AAH88894	rps23	rps23 (TNeu089n18.1-001)	Ribosomal protein S23	small ribosomal subunit; structural constituent of ribosome; translation	1.63571	1.38751	1.55249	1.96347	Translation	Ribosomal Proteins	ANPFGGASHAK	2	1.96347
316	462	NP_001005084	rps25	rps25	Ribosomal protein S25	ribosome	1.11792	1.28374	1.31294	1.44492	Translation	Ribosomal Proteins	LITPAVVSER	1	1.44492
317	764	NP_001005121	rps26	rps26 (MGC89670)	ribosomal protein S26	ribosome; structural constituent of ribosome; translation	-1.18568	1.07556	1.24304	NC	Translation	Ribosomal Proteins	NIVEAAAVR	2	1.24304
318	710	NP_998199	rps28	rps28 (zgc:73367)	40S ribosomal protein S28	ribosome; structural constituent of ribosome; translation	-1.25404	1.19944	1.49018	1.71559	Translation	Ribosomal Proteins	VEFMDDSNR	2	1.71559
319	307	NP_001080882	rps2e	rps2 (rps2e)	ribosomal protein S2e	RNA binding; small ribosomal subunit; structural constituent of ribosome; translation	-1.0991	NC	1.16577	1.29526	Translation	Ribosomal Proteins	SLEEIYLFSLPIK	1	1.29526
320	431	AAH47260	rps3a	rps3a	40S ribosomal protein S3a	ribosome; structural constituent of ribosome; translation	1.14147	1.18346	1.28253	1.45494	Translation	Ribosomal Proteins	LITEDVQGK	1	1.45494
321	758	NP_001016992	rps5	rps5 (TTpA005f24.1-001)	Ribosomal protein S5	small ribosomal subunit; structural constituent of ribosome; translation	-1.32137	-1.05905	1.08605	1.39046	Translation	Ribosomal Proteins	GENPLQVLVNAIINSGPR	2	1.39046
322	486	AAH41281	rps6	rps6	Rps6-prov protein	ribosome; structural constituent of ribosome; translation	-1.20187	-1.37331	-1.33547	-1.4295	Translation	Ribosomal Proteins	LNISFPATGCQK	1	-1.20187
323	542	AAH41282	rps7	rps7 (rps8)	40S ribosomal protein S7	ribosome; structural constituent of ribosome; translation	NC	NC	1.04925	1.40725	Translation	Ribosomal Proteins	AIIIFVPVPQLK	1	1.40725
324	346	AAH54266	rps8	rps8	40S ribosomal protein S8	ribosome; structural constituent of ribosome; translation	1.05132	1.1906	1.19404	1.33795	Translation	Ribosomal Proteins	ISPLLEEQFQQGK	1	1.33795
325	208	NP_001080124	rps9	rps9	ribosomal protein S9	rRNA binding; small ribosomal subunit; structural constituent of ribosome; translation	1.08041	1.29413	1.40588	1.7841	Translation	Ribosomal Proteins	LDYILGLK	1	1.7841
326	201	NP_001080730	rpsa	rpsa	laminin receptor 1	small ribosomal subunit; structural constituent of ribosome; translation	-1.25293	-1.28274	-1.15714	-1.41392	Translation	Ribosomal Proteins	FASASGATPIAGR	1	-1.15714
327	794	NP_001088282	tsr1	tsr1	Pre-rRNA-processing protein TSR1 homolog	nucleolus; ribosome assembly	-1.63488	-1.41488	NC	1.44071	Translation	Ribosomal Proteins	MSVMNMLVR	2	1.44071
328	151	NP_001005123	uba52	uba52 (MGC89679) (TNeu060o20.1-001)	Ubiquitin A-52 residue ribosomal protein fusion product 1	ribosome; structural constituent of ribosome; translation	-1.25543	1.24217	1.66995	1.72309	Translation	Ribosomal Proteins	TITLEVEPSDTIENVK	1	1.72309
329	689	NP_001005058	dph5	dph5	Diphthine synthase	diphthine synthase activity; peptidyl-diphthamide biosynthetic process from peptidyl-histidine	2.22974	-1.14608	-1.26548	-2.15348	Translation	Translation Factors	EQSIENLMK	2	2.22974
330	177	NP_001011418	eef1a2	eef1a2	eukaryotic translation elongation factor 1 alpha 2	GTP binding; GTPase activity; cytoplasm; translation elongation factor activity; translational elongation	-1.32386	1.22485	1.57521	1.58184	Translation	Translation Factors	IGGIGTVPVGR	1	1.58184
331	232	CAA49418	eef1b	eef1b	elogation factor 1 beta	eukaryotic translation elongation factor 1 complex; translation elongation factor activity; translational elongation	-1.07976	1.07571	1.35059	1.47926	Translation	Translation Factors	ITAFEDFVQSMDVAAFNKI	1	1.47926
332	284	CAJ83858	eef1d	eef1d (TGas070p17.1-001)	Eukaryotic translation elongation factor 1 delta	eukaryotic translation elongation factor 1 complex; translation elongation factor activity; translational elongation	-1.08484	NC	1.45342	1.5692	Translation	Translation Factors	TVQMDGLLWGSSK	1	1.5692
333	73	NP_989255	eef2	eef2	Eukaryotic translation elongation factor 2	GTP binding; GTPase activity; translation elongation factor activity	-1.07762	1.1798	1.3091	1.52168	Translation	Translation Factors	ALLELQLEPEELYQTFQR	1	1.52168
334	235	NP_001086877	eft-2-prov	eft-2-prov	translation elongation factor 2	GTP binding; GTPase activity	-1.11938	1.21195	1.34486	1.53491	Translation	Translation Factors	STLTDSLVCK	1	1.53491
335	872	AAH44026	eif2a	eif2a	Eukaryotic translation initiation factor 2A	eukaryotic translation initiation factor 2 complex; regulation of translation; ribosome assembly; ribosome binding; tRNA binding; translation; translation initiation factor activity	1.25777	-1.28213	-1.32099	-1.82999	Translation	Translation Factors	KLKAIEQLK	2	1.25777
336	806	NP_001005630	eif2s1	eif2s1 (eif2a) (TGas059e16.1)	Eukaryotic translation initiation factor 2 subunit 1	RNA binding; eukaryotic translation initiation factor 2 complex; regulation of translation; translation; translation initiation factor activity	NC	1.04807	1.184	1.39801	Translation	Translation Factors	TEGLSVLNQAMSVIK	2	1.39801
337	789	NP_001096173	eif3a	eif3a (eif3s10)	Eukaryotic translation initiation factor 3 subunit A	eukaryotic translation initiation factor 3 complex; formation of translation initiation complex; translation initiation factor activity	-1.13035	-1.44455	-1.46958	-1.67461	Translation	Translation Factors	DIDIENLEELDPDFIMAK	2	-1.13035
338	721	AAH64857	eif3c	eif3c (eif3s8) (TGas102o09.1)	Eukaryotic translation initiation factor 3 subunit C	eukaryotic translation initiation factor 3 complex; translation initiation factor activity; translational initiation	1.16108	-1.62467	-1.64152	-2.68795	Translation	Translation Factors	KLNEILQAR	2	1.16108
339	918	CAJ82304	eif3e	eif3e (eif3s6) (TEgg051e17.1)	Eukaryotic translation initiation factor 3 subunit E	eukaryotic translation initiation factor 3 complex; nucleus; translational initiation	NC	1.34417	1.51714	1.56664	Translation	Translation Factors	LASEILMQNWDAAMEDLTR	2	1.56664
340	858	CAJ81586	eif3f	eif3f (eif3s5) (TGas103c12.1-001)	Eukaryotic translation initiation factor 3, subunit 5 epsilon, 47kDa	translation initiation factor activity	-1.05929	1.32888	1.59241	1.6869	Translation	Translation Factors	LQDSLSTVLQYAEDVLSGK	2	1.6869
341	572	NP_001011139	eif4a1	eif4a1 (TGas116f12.1-001)	Eukaryotic translation initiation factor 4A, isoform 1	ATP binding; ATP-dependent helicase activity; translation initiation factor activity	-1.06664	-1.04778	NC	NC	Translation	Translation Factors	LSSNAQVVLLSATMPADVLEVTK	1	-1.04778
342	937	NP_001005064	eif4b	eif4b (MGC89384)	MGC89384 protein	nucleic acid binding; nucleotide binding	1.09792	1.1561	1.67326	1.81699	Translation	Translation Factors	GFGYAEFDDLDSLLR	2	1.81699
343	484	AAH45007	eif5a	eif5a	eukaryotic translation initiation factor 5a	RNA binding; peptidyl-lysine modification to hypusine; positive regulation of translational elongation; positive regulation of translational termination; ribosome binding; translation elongation factor activity; translational frameshifting	-1.16582	1.17779	1.29523	1.2109	Translation	Translation Factors	CDYQLIGIIDNYLSLLSDSGDVR	1	1.29523
344	845	NP_001007492	gars	gars	Glycyl-tRNA synthetase	ATP binding; cytoplasm; glycine-tRNA ligase activity; glycyl-tRNA aminoacylation	NC	1.21173	1.3008	1.56009	Translation	Translation Factors	CSVLPLSQNLEFMPFVK	2	1.56009
345	671	NP_001084397	iars	iars (MGC68929)	hypothetical protein LOC403361	ATP binding; cytoplasm; isoleucine-tRNA ligase activity; isoleucyl-tRNA aminoacylation; zinc ion binding	-1.37874	1.18545	2.01077	4.52406	Translation	Translation Factors	PYPVPPSSSVVIK	2	4.52406
346	139	NP_001095962	LARS	LARS	leucyl-tRNA synthetase	ATP binding; cytoplasm; leucine-tRNA ligase activity; leucyl-tRNA aminoacylation	NC	1.6464	1.78118	2.03076	Translation	Translation Factors	ELMGEDLLGAALSAPLTSYK	1	2.03076
347	1045	NP_001079842	lrrc47	lrrc47 (MGC68895)	hypothetical protein LOC379532	RNA binding; phenylalanine-tRNA ligase activity; protein binding; translation	2.06739	1.28113	1.13329	1.93173	Translation	Translation Factors	LLSPAVGQLR	2	2.06739
348	1145	NP_998852	sars	sars (sars1) (TGas073f05.1-001)	seryl-tRNA synthetase	ATP binding; cytoplasm; serine-tRNA ligase activity; seryl-tRNA aminoacylation	-1.16774	-1.26617	-1.20913	-1.31971	Translation	Translation Factors	EVMQEVAQLSQFDEELYK	2	-1.16774
349	1119	CAJ83391	sepsecs	sepsecs (TGas010o23.1)	Selenocysteinyl-tRNA(Sec) synthase	cytoplasm; selenium binding; selenotransferase activity; translation	2.29302	1.88425	1.37516	1.9162	Translation	Translation Factors	VASGMVSR	2	2.29302
350	146	AAI06341	wu:fj06d02	wu:fj06d02	Wu:fj06d02 protein	eukaryotic translation elongation factor 1 complex; translation elongation factor activity; translational elongation	-1.1424	NC	1.26831	1.36182	Translation	Translation Factors	VLNEFLADK	1	1.36182
351	746	XP_001368890			Valyl-tRNA synthetase		-1.04763	1.09154	1.27878	1.45031	Translation	Translation Factors	LLSPFMPFLTEELYQR	2	1.45031
352	138	NP_001006709	acta1	acta1	Actin, alpha 1, skeletal muscle	ATP binding; cytoskeleton; protein binding	NC	-1.5327	-1.59472	-2.25448	Cytoskeleton	Muscle Proteins	DLYANNVMSGGTTMYPGIADR	1	-1.5327
353	55	NP_001135513	actn3	actn3	actinin, alpha 3	actin binding; calcium ion binding	-1.93168	-1.93796	-2.04824	-3.85059	Cytoskeleton	Muscle Proteins	FAIQDISVEETSAK	1	-1.93168
354	802	AAH43808	cnn3	cnn3	Cnn3-prov protein	actin binding; actomyosin structure organization	1.31391	-2.2269	-2.97849	-8.42821	Cytoskeleton	Muscle Proteins	DGVILCNLINK	2	1.31391
355	739	NP_001016518	dag1	dag1	Dystroglycan 1	calcium ion binding; membrane; protein binding	1.19927	-1.40483	-1.48944	-2.02344	Cytoskeleton	Muscle Proteins	CAALSLPMLR	2	1.19927
356	245	CAA34740	des	des	Desmin	cytoplasm; intermediate filament; structural molecule activity	-1.21178	1.05453	1.16061	-1.06611	Cytoskeleton	Muscle Proteins	SSYGADVLDFSLADAMNQEFLQTR	1	1.16061
357	269	AAH77922	des.1	des.1 (des-prov)	Des-prov protein	intermediate filament; structural molecule activity	-1.05435	1.3095	1.37261	1.26415	Cytoskeleton	Muscle Proteins	IESLQEEIAFLK	1	1.37261
358	144	NP_001079595	dstn	dstn	hypothetical protein LOC379282	actin binding; intracellular	1.03215	1.09075	1.07017	1.5624	Cytoskeleton	Muscle Proteins	EDLTLQQLAEK	1	1.5624
359	22	AAU88200	MHCalpha'	MHCalpha'	Myosin heavy chain alpha-isoform'	motor activity; myosin complex	-1.1918	-1.98071	-2.27059	-3.64105	Cytoskeleton	Muscle Proteins	AITDAAMMAEELK	1	-1.1918
360	730	NP_001106379	mybpc3	mybpc3	myosin binding protein C, cardiac		-1.21073	1.52036	2.80703	4.83075	Cytoskeleton	Muscle Proteins	MDLSMEAR	2	4.83075
361	301	NP_001039258	mybph	mybph	Myosin binding protein H		-1.13677	-1.23131	-1.23567	-1.35091	Cytoskeleton	Muscle Proteins	VFSENLCGLSEK	1	-1.13677
362	7	NP_001006805	myh13	myh2 (myh13)	Myosin, heavy polypeptide 13, skeletal muscle	ATP binding; actin binding; motor activity; striated muscle contraction; striated muscle thick filament	-1.06087	-1.55802	-1.73828	-2.43613	Cytoskeleton	Muscle Proteins	MEIDDLASNLENVSK	1	-1.06087
363	31	NP_001006915	myh2	myh13 (myh2) (myh4)	Myosin, heavy polypeptide 2, skeletal muscle, adult	ATP binding; actin binding; motor activity; striated muscle contraction; striated muscle thick filament	1.09277	-1.69355	-1.97095	-3.93004	Cytoskeleton	Muscle Proteins	LQNEVEDLMVDVER	1	1.09277
364	13	NP_001121355	myh8	myh8 (myh1)(myh1-prov)	Laryngeal-specific muscle myosin heavy chain	ATP binding; actin binding; motor activity; striated muscle contraction; striated muscle thick filament	-1.05281	-1.57895	-1.78281	-2.25999	Cytoskeleton	Muscle Proteins	LEQQVDDLEGSLEQEK	1	-1.05281
365	30	NP_001080252	myl1	myl1 (MLC1f/3f)	myosin light chain, alkali, fast skeletal muscle	calcium ion binding	NC	-1.84383	-2.03785	-3.6232	Cytoskeleton	Muscle Proteins	IEFSQDQQDDFK	1	-1.84383
366	8	NP_001084009	mylpf	mylpf (myl5) (mylpf-prov)	myosin light chain, phosphorylatable, fast skeletal muscle	calcium ion binding	-1.07301	-1.73795	-1.8082	-2.95515	Cytoskeleton	Muscle Proteins	GADPEDVITGAFK	1	-1.07301
367	131	AAH54224	myoz1	myoz1	Myoz1-prov protein		-1.59029	-1.4599	-1.55965	-1.79051	Cytoskeleton	Muscle Proteins	DIMLEELSLLSNK	1	-1.4599
368	642	AAI18904	smpx	smpx	Small muscle protein, X-linked		NC	-1.72789	-1.66009	-2.04455	Cytoskeleton	Muscle Proteins	SIQANINIPMGAFRPGAGQPPR	2	-1.66009
369	410	AAH46686	sypl2	sypl2 (mg29-prov)	Mg29-prov protein	integral to membrane; synaptic vesicle; transport; transporter activity	NC	-1.59696	-1.67989	-1.77131	Cytoskeleton	Muscle Proteins	VATQPSSLVSSMPLCQMEK	1	-1.59696
370	124	NP_001080783	tagln2	tagln2 (tagln2-prov)	transgelin 2	muscle organ development	-1.15691	1.04672	1.25397	1.34891	Cytoskeleton	Muscle Proteins	YGIPASDLFQTVDLWEGK	1	1.34891
371	760	NP_001016737	tmod4	tmod4 (TNeu079j22.1-001)	Tropomodulin 4 (Muscle)	cytoskeleton; tropomyosin binding	1.22174	-2.15761	-2.36626	-3.79797	Cytoskeleton	Muscle Proteins	AMSPEELAQLDYELQEMDPENILLPAGMR	2	1.22174
372	230	AAH61286	tnnc2	tnnc2 (TTpA010p04.1-001)	Troponin C type 2 (Fast)	calcium ion binding; response to stress	1.13999	-1.31972	-1.46063	-1.60189	Cytoskeleton	Muscle Proteins	NADGYIDGEELAEILR	1	1.13999
373	382	NP_001011110	tnni2	tnni2	Troponin I type 2 (Skeletal, fast)		-1.0744	-1.38125	-1.42475	-1.26234	Cytoskeleton	Muscle Proteins	IDVVDEER	1	-1.0744
374	477	NP_001080403	tnnt3	tnnt3 (tnnt3a)	troponin T3, skeletal, fast		-1.20486	-1.17651	-1.16481	NC	Cytoskeleton	Muscle Proteins	ALSSMGATYSSYLAK	1	-1.16481
375	19	NP_001128548	tpm1	tpm1 (XTm4)	Tropomyosin alpha-1 chain	actin binding; cytoplasm; cytoskeleton	-1.07732	-1.73741	-1.78163	-2.55497	Cytoskeleton	Muscle Proteins	SIDDLEDELYAQK	1	-1.07732
376	159	NP_001025587	tpm2	tpm2	Tpm2 protein		NC	-1.71528	-1.66838	-2.11009	Cytoskeleton	Muscle Proteins	ATDAEAEVASLNR	1	-1.66838
377	175	CAJ83195	ttn	ttn (TTpA004n04.1-001)	Titin		NC	-1.58465	-1.68577	-1.81806	Cytoskeleton	Muscle Proteins	LLWTLVAENIQSCR	1	-1.58465
378	700	NP_001087472	unc45b	unc45b (MGC80931)	MGC80931 protein	binding	NC	-1.5491	-1.65682	-1.89901	Cytoskeleton	Muscle Proteins	DGVQNFEALLALTNLSGK	2	-1.5491
379	109	NP_001079664			actin alpha	ATP binding; cytoskeleton; protein binding	NC	-1.52204	-1.57745	-2.20506	Cytoskeleton	Muscle Proteins	ANNVLSGGTTMYPGIADR	1	-1.52204
380	487	NP_001089852	actg1	actg1 (MGC131002)	Actin, cytoplasmic type 8	ATP binding; cytoskeleton; protein binding	1.08495	-1.06813	NC	1.06162	Cytoskeleton	Non_Muscle Proteins	ALDFEQEMATAASSSSLEK	1	1.08495
381	527	NP_001085316	actr2-B	actr2-B (arp2-B)	Actin-related protein 2-B	ATP binding; actin binding; cell projection; cytoplasm; cytoskeleton	1.1571	NC	-1.06652	1.18762	Cytoskeleton	Non_Muscle Proteins	DLMVGDEASELR	1	1.18762
382	178	NP_989368	actr3	actr3	ARP3 actin-related protein 3 homolog	ATP binding; actin binding; cytoskeleton; regulation of actin filament polymerization	NC	NC	1.05663	1.3563	Cytoskeleton	Non_Muscle Proteins	LPACVVDCGTGYTK	1	1.3563
383	137	NP_001119536	bcar1	bcar1	breast cancer anti-estrogen resistance 1		1.4841	-1.25041	-1.2772	-1.47904	Cytoskeleton	Non_Muscle Proteins	ELNLDLEAAMELLVK	1	1.4841
384	573	AAP57717	CAP1b	CAP1b	cyclase-associated protein 1b	actin binding; cytoskeleton organization	1.07929	NC	NC	1.19784	Cytoskeleton	Non_Muscle Proteins	DLSAIFAPLSGK	1	1.19784
385	948	AAI10962	Catna1	Catna1	Catna1 protein	actin cytoskeleton; cadherin binding; cell adhesion; structural molecule activity	-1.15313	-1.10846	1.07804	1.24972	Cytoskeleton	Non_Muscle Proteins	QALQDLLSEYMGNTGR	2	1.24972
386	742	NP_001037889	cdc42ep4	cdc42ep4 (TNeu097k05.1-001)	CDC42 effector protein (Rho GTPase binding) 4		1.05245	1.36493	1.81529	2.11272	Cytoskeleton	Non_Muscle Proteins	SVVMDNKPKK	2	2.11272
387	405	AAH80356	cfl1	cfl1 (TNeu055g03.1)	Cofilin-1	actin filament binding; actin filament depolymerization; cell cortex; cytokinesis; cytoskeleton; membrane; midbody; nuclear matrix	1.05047	1.26716	1.41934	1.49458	Cytoskeleton	Non_Muscle Proteins	YALYDALYETK	1	1.49458
388	788	NP_001085691	cnpy2	cnpy2 (MGC80474)	MGC80474 protein		1.83089	-1.09551	-1.27292	-1.24418	Cytoskeleton	Non_Muscle Proteins	KMDASGINTDGEVTSNLK	2	1.83089
389	878	NP_009005	CORO1A	CORO1A (CORO1)	coronin, actin binding protein, 1A	actin filament binding; cell-substrate adhesion; cortical actin cytoskeleton; filamentous actin; innate immune response; lamellipodium; negative regulation of actin nucleation; phagocytic cup; phagocytic vesicle membrane; phagolysosome formation; phosphoinositide 3-kinase binding; positive chemotaxis; protein C-terminus binding; protein homodimerization activity	1.99222	1.35968	1.27282	2.53416	Cytoskeleton	Non_Muscle Proteins	DAGPLLISLR	2	2.53416
390	553	NP_001016958	ctnnb1	ctnnb1 (TGas082a20.1-001)	Catenin (Cadherin associated protein), beta 1, 88kDa	binding	-1.10355	1.11944	-1.13031	1.2271	Cytoskeleton	Non_Muscle Proteins	LVQNCLWTLR	1	1.2271
391	1031	NP_001089205	dsc3	dsc3 (MGC85083)	hypothetical protein LOC734252	calcium ion binding; homophilic cell adhesion; integral to membrane; plasma membrane; protein binding	1.07333	-1.17189	-1.15774	1.39284	Cytoskeleton	Non_Muscle Proteins	YSIISQTPPSPVMFALHPETGIITTTSNR	2	1.39284
392	908	NP_001136135	dscam	dscam	Down syndrome cell adhesion molecule		3.33073	2.4069	1.55411	1.94295	Cytoskeleton	Non_Muscle Proteins	ASPPK	2	3.33073
393	400	AAI21310	dsp	dsp	Dsp protein		NC	1.24098	1.17189	1.53121	Cytoskeleton	Non_Muscle Proteins	IELLEEELR	1	1.53121
394	686	NP_001008844	DSP	DSP	desmoplakin isoform II	cornified envelope; desmosome; keratinocyte differentiation; peptide cross-linking; protein binding, bridging; structural constituent of cytoskeleton	-1.04976	1.23463	1.2862	2.23624	Cytoskeleton	Non_Muscle Proteins	ILSDPTDDTK	2	2.23624
395	157	NP_001088478	eml1	eml1 (LOC495344)	hypothetical protein LOC495344		-1.11767	-1.68409	-2.02955	-2.40931	Cytoskeleton	Non_Muscle Proteins	MGGTPVFAKSVR	1	-1.11767
396	889	NP_001006917	eml4	eml4	Echinoderm microtubule-associated protein-like 4	cytoplasm; microtubule	1.1255	-1.53265	-1.49785	-1.62308	Cytoskeleton	Non_Muscle Proteins	GTFNDGFQVEVQGHTDELWGLATHPFK	2	1.1255
397	1192	NP_001017221	epb41l5	epb41l5 (daam2) (TNeu021g20.1-001)	Erythrocyte membrane protein band 4.1 like 5	cytoplasm; cytoskeletal protein binding; cytoskeleton; extrinsic to membrane	-1.19565	-1.84354	-2.00706	-1.85865	Cytoskeleton	Non_Muscle Proteins	RPPAAALVADR	2	-1.19565
398	237	NP_001025629	ezr	ezr	Ezrin	cytoplasm; cytoskeletal protein binding; cytoskeleton; extrinsic to membrane	NC	1.18337	1.36757	1.4824	Cytoskeleton	Non_Muscle Proteins	FYPEDVSEELIQDITQR	1	1.4824
399	1072	NP_001133548	FACE1	FACE1	CAAX prenyl protease 1 homolog	membrane; metalloendopeptidase activity; proteolysis	1.26204	-1.2299	-1.21496	-1.07729	Cytoskeleton	Non_Muscle Proteins	IVLFDTLLEDYSPLNK	2	1.26204
400	1062	NP_001088281	fhod1	fhod1 (LOC495114)	hypothetical protein LOC495114	actin binding; actin cytoskeleton organization	-1.88647	-1.16676	1.38121	-2.01013	Cytoskeleton	Non_Muscle Proteins	IVPPSPAKQLAK	2	1.38121
401	489	NP_001447	FLNA	FLNA (FLN) (FLN1)	filamin A, alpha isoform 1	Fc-gamma receptor I complex binding; GTP-Ral binding; Rac GTPase binding; actin crosslink formation; actin cytoskeleton; actin cytoskeleton reorganization; actin filament binding; cell cortex; cytoplasmic sequestering of protein; cytosol; establishment of protein localization; extracellular region; glycoprotein binding; inhibition of adenylate cyclase activity by dopamine receptor signaling pathw…	-1.28582	-1.10928	-1.20695	-1.34734	Cytoskeleton	Non_Muscle Proteins	VTYTPMAPGSYLISIK	1	-1.10928
402	880	NP_001007523	fmnl1	fmnl1 (fmnl3)	Fmnl1 protein	Rho GTPase binding; actin binding; actin cytoskeleton organization	-1.38582	NC	-1.0722	1.4181	Cytoskeleton	Non_Muscle Proteins	ITLSLSNKNPR	2	1.4181
403	1028	AAH77847	FSCN1	FSCN1	FSCN1 protein	actin filament binding; protein binding, bridging	NC	1.05258	1.25568	1.32838	Cytoskeleton	Non_Muscle Proteins	DVPWGVDSLITLVFQENR	2	1.32838
404	740	NP_001079802	GAP-43	GAP-43	growth associated protein 43 b	regulation of growth	-1.433	-2.60977	-2.85165	-4.12876	Cytoskeleton	Non_Muscle Proteins	QVEKNEDAEQK	2	-1.433
405	1137	AAB48854	INTA6	INTA6	Integrin alpha 6 subunit	cell adhesion; integrin complex; integrin-mediated signaling pathway; protein binding; receptor activity	-1.20106	-1.2129	NC	1.25421	Cytoskeleton	Non_Muscle Proteins	CVTIKCPLHGMDSSAVIK	2	1.25421
406	44	ABC75872	intu	intu (in) (int)	inturned	apical part of cell; cell surface; cilium; cilium assembly; establishment of planar polarity; microtubule basal body organization; plasma membrane; protein binding; protein localization; regulation of smoothened signaling pathway	-1.14599	-1.29981	-1.41329	-2.4477	Cytoskeleton	Non_Muscle Proteins	YSLPNPFSSASLR	1	-1.14599
407	795	AAB62090	itgav	itgav	Integrin alphaV subunit	cell adhesion; integrin complex; integrin-mediated signaling pathway; protein binding; receptor activity	NC	1.44517	1.89624	3.20538	Cytoskeleton	Non_Muscle Proteins	GVSTPNEVFLPIANWEPK	2	3.20538
408	786	NP_001084331	ITGB1	ITGB1	integrin beta 1 precursor	binding; cell-matrix adhesion; integrin complex; integrin-mediated signaling pathway; receptor activity	1.05367	1.28346	2.17825	2.79975	Cytoskeleton	Non_Muscle Proteins	SLGTALMTEMEK	2	2.79975
409	403	NP_989380	jup	jup (TGas089m18.1-001)	Junction plakoglobin	binding	NC	1.12533	1.05379	1.35277	Cytoskeleton	Non_Muscle Proteins	LNTIPLFVQLLYSPVENIQR	1	1.35277
410	1159	AAI21346	kbp	kbp	KIF1-binding protein homolog	cell differentiation; mitochondrial transport; mitochondrion; nervous system development	1.11354	-1.23047	-1.11663	1.20899	Cytoskeleton	Non_Muscle Proteins	KINSLAQTAIK	2	1.20899
411	832	NP_001135598	kirrel2	kirrel2	kin of IRRE like 2		-1.22145	1.13379	1.42918	1.74683	Cytoskeleton	Non_Muscle Proteins	LSPLCPTPSGPPK	2	1.74683
412	866	NP_958929	KLC4	KLC4 (KNSL8)	Kinesin light chain 4	kinesin complex; microtubule; microtubule motor activity; protein binding	-1.39749	1.62448	1.76912	2.45368	Cytoskeleton	Non_Muscle Proteins	LVMQGLEALR	2	2.45368
413	204	NP_001116496	krt12	krt12	keratin 12	intermediate filament; structural molecule activity	NC	1.16184	1.39619	1.991	Cytoskeleton	Non_Muscle Proteins	TIVEEVVDGK	1	1.991
414	64	AAH87788	krt13	krt13	Keratin 13	intermediate filament; structural molecule activity	NC	1.15905	NC	3.02287	Cytoskeleton	Non_Muscle Proteins	MDDLTLSK	1	3.02287
415	160	NP_001090185	krt15	krt15 (LOC779065)	keratin	intermediate filament; structural molecule activity	-1.10776	1.69428	2.17952	3.29101	Cytoskeleton	Non_Muscle Proteins	LAADDFK	1	3.29101
416	782	NP_001084992	krt19	krt19 (MGC83069)	hypothetical protein LOC432054	intermediate filament; structural molecule activity	1.22506	1.68137	2.16638	3.01461	Cytoskeleton	Non_Muscle Proteins	DQYELLAEK	2	3.01461
417	546	CAJ81613	krt19	krt19 (TGas121l05.1-001)	keratin 19	intermediate filament; structural molecule activity	-1.16713	-1.35817	-1.31586	-1.121	Cytoskeleton	Non_Muscle Proteins	IGSIEAQLADLR	1	-1.121
418	50	NP_001072377	krt5.2	krt5.2	Keratin 5, gene 2	keratin filament; structural molecule activity	-1.05354	1.41087	1.4899	2.64789	Cytoskeleton	Non_Muscle Proteins	TEISELNR	1	2.64789
419	597	BAB32829	krt5.3	krt5.3 (krt5.5) (xlk)	Larval keratin XLK	keratin filament; structural molecule activity	1.25387	1.06424	NC	1.32809	Cytoskeleton	Non_Muscle Proteins	AQYEDIAK	1	1.32809
420	58	NP_001128536	krt6	krt6 (krt5.1) (krt5.4) (krt6a) (krt79)	hypothetical protein LOC100189561	keratin filament; structural molecule activity	NC	1.60948	1.93536	3.35637	Cytoskeleton	Non_Muscle Proteins	SQLLLPLDLAIDPTIQK	1	3.35637
421	274	AAH67939	krt8	krt8	Keratin 8	keratin filament; structural molecule activity	-1.1688	-1.44393	-1.48786	-1.52194	Cytoskeleton	Non_Muscle Proteins	LESELGNMQGLVEDFK	1	-1.1688
422	299	NP_001039148	lmna	lmna (TGas003c15.1-001)	Lamin A/C	intermediate filament; structural molecule activity	-1.04529	1.07803	1.18256	1.25283	Cytoskeleton	Non_Muscle Proteins	MQQQLDEYQELLDIK	1	1.25283
423	1013	AAC31544	lmnb2-a	lmnb2-a,	Lamin B2	intermediate filament; structural molecule activity	-1.4222	-1.20811	NC	1.10412	Cytoskeleton	Non_Muscle Proteins	SLEAEVADLR	2	1.10412
424	852	AAH73482	LOC443650	LOC443650	LOC443650 protein	Rho GTPase binding; actin binding; actin cytoskeleton organization	1.22255	NC	1.28942	2.23867	Cytoskeleton	Non_Muscle Proteins	KRNIPQPNNPLK	2	2.23867
425	12	NP_001086193	MGC84118	MGC84118	MGC84118 protein	intermediate filament; structural molecule activity	NC	1.5135	1.64577	3.71544	Cytoskeleton	Non_Muscle Proteins	VLDDLTIAR	1	3.71544
426	1086	NP_612392	MTSS1L	MTSS1L	metastasis suppressor 1-like	SH3 domain binding; actin binding; cytoskeletal adaptor activity; filopodium assembly; signal transduction	1.71834	NC	-1.09474	1.10148	Cytoskeleton	Non_Muscle Proteins	YLLLEETEK	2	1.71834
427	118	NP_059447	MVP	MVP (LRP)	Major vault protein	cytoplasm; mRNA transport; nuclear pore; protein transport; response to drug; ribonucleoprotein complex; transmembrane transport	NC	1.15714	1.28191	1.68869	Cytoskeleton	Non_Muscle Proteins	YVAGDEWLFEGPGTYIPR	1	1.68869
428	409	NP_001081846	myh9	myh9	Nonmuscle myosin II heavy chain A	ATP binding; actin binding; motor activity; myosin complex	1.10032	NC	NC	1.11901	Cytoskeleton	Non_Muscle Proteins	IMGFTDEEQTGLLR	1	1.11901
429	75	NP_001080779	myl12b	myl12b (mrcl3) (mrlc2) (mrlcb)	myosin regulatory light chain	calcium ion binding	1.42044	1.65373	1.62819	2.08061	Cytoskeleton	Non_Muscle Proteins	EAFNMIDQNR	1	2.08061
430	913	AAQ11360	Myo1d	Myo1d	Myosin 1d	ATP binding; motor activity; myosin complex	2.31043	2.94488	2.51301	2.00024	Cytoskeleton	Non_Muscle Proteins	INQSQPQFTK	2	2.94488
431	604	NP_001072362	nf2	nf2	Neurofibromin 2 (Merlin)	cytoplasm; cytoskeletal protein binding; cytoskeleton; extrinsic to membrane	-1.32196	1.53042	1.70811	3.6637	Cytoskeleton	Non_Muscle Proteins	TEIESLK	2	3.6637
432	1036	NP_001016098	pfn2	pfn2	profilin 2	actin binding; actin cytoskeleton; actin cytoskeleton organization	-1.14626	1.10999	1.24646	1.12961	Cytoskeleton	Non_Muscle Proteins	YVWATTPGGIFQIITPAEIDVLIGK	2	1.24646
433	1073	NP_001082466	pkp4	pkp4	P120	binding	1.29625	1.44241	1.31689	1.56236	Cytoskeleton	Non_Muscle Proteins	KTSDQEVR	2	1.56236
434	253	NP_001025699	pls3	pls3 (pls1) (TTpA018e21.1-001)	plastin 3 T isoform	actin binding; calcium ion binding	1.15523	1.08966	1.15123	1.4642	Cytoskeleton	Non_Muscle Proteins	VDLIDAIQPGCINYELVK	1	1.4642
435	1188	NP_001084931	scyl3	scyl3 (MGC81481)	hypothetical protein LOC431988	ATP binding; protein amino acid phosphorylation; protein tyrosine kinase activity	NC	-1.19842	-1.23174	-1.69792	Cytoskeleton	Non_Muscle Proteins	ELKDILLPQVLLGLR	2	-1.19842
436	67	NP_001640	SHROOM2	SHROOM2 (APXL)	Protein Shroom2	actin filament binding; amiloride-sensitive sodium channel activity; apical plasma membrane; apical protein localization; beta-catenin binding; brain development; cell migration; cell-cell adherens junction; cellular pigment accumulation; ear development; establishment of melanosome localization; eye pigment granule organization; lens morphogenesis in camera-type eye; melanosome organization; mic…	NC	1.54653	1.75591	2.18025	Cytoskeleton	Non_Muscle Proteins	KQELIESISRK	1	2.18025
437	623	NP_001089492	stk35	stk35 (MGC115406)	hypothetical protein LOC734544	ATP binding; protein amino acid phosphorylation; protein serine/threonine kinase activity	NC	-2.36433	-3.24561	-16.5893	Cytoskeleton	Non_Muscle Proteins	ILDMLALNCKER	2	-2.36433
438	728	AAF79908	T20H2.17	T20H2.17	T20H2.17 protein	ATP binding; microtubule; microtubule motor activity; microtubule-based movement	NC	-1.8434	-1.76704	-1.88213	Cytoskeleton	Non_Muscle Proteins	DSCNLIEAR	2	-1.76704
439	791	AAH80153	tekt2	tekt2 (TNeu101h09.1-001)	Tekt2 protein	microtubule; microtubule cytoskeleton organization	-1.3569	1.29325	1.39938	1.76432	Cytoskeleton	Non_Muscle Proteins	QIEGTIAALK	2	1.76432
440	779	CAJ81995	tln1	tln1 (TGas134e18.1-001)	Talin 1		-1.08852	-1.5969	-1.85035	-2.40962	Cytoskeleton	Non_Muscle Proteins	TMQFEPSTMIYDACR	2	-1.08852
441	74	NP_001079937	tm-4	tm-4	tropomyosin, non-muscle		-1.08215	-1.57074	-1.45324	-1.81688	Cytoskeleton	Non_Muscle Proteins	IQALQQQADDAEER	1	-1.08215
442	911	NP_001037883	tmsb4x	tmsb4x (LOC733468) (tmsb4) (TGas019n14.1-001) (TNeu134p06.1-001)	Thymosin, beta 4	actin binding; actin cytoskeleton organization; cytoplasm; sequestering of actin monomers	1.15482	-1.90484	-1.86713	-2.81483	Cytoskeleton	Non_Muscle Proteins	TETQEKNPLPSK	2	1.15482
443	70	NP_001090455	tuba8	tuba8	tubulin, alpha 8	GTP binding; GTPase activity; microtubule; microtubule-based movement; protein complex; protein polymerization; structural molecule activity	-1.0784	1.11882	1.17573	1.38724	Cytoskeleton	Non_Muscle Proteins	SIQFVDWCPTGFK	1	1.38724
444	417	NP_001072450	tubb2c	tubb2c	Tubulin, beta 2C	GTP binding; GTPase activity; microtubule; microtubule-based movement; protein complex; protein polymerization; structural molecule activity	NC	NC	1.20467	1.16654	Cytoskeleton	Non_Muscle Proteins	NSSYFVEWIPNNVK	1	1.20467
445	355	NP_989408	tubb3	tubb3	Tubulin, beta 3	GTP binding; GTPase activity; microtubule; microtubule-based movement; protein complex; protein polymerization; structural molecule activity	-1.09659	NC	1.10301	1.08025	Cytoskeleton	Non_Muscle Proteins	AILVDLEPGTMDSVR	1	1.10301
446	247	AAH85223	vim1	vim1; vim2 (vim)(vim4)	vimentin	intermediate filament; structural molecule activity	1.06902	1.93967	2.30252	3.14938	Cytoskeleton	Non_Muscle Proteins	MVYSTSSSPAVFK	1	3.14938
447	114	NP_001081923	wdr1-A	wdr1-A (aip1)	WD repeat-containing protein 1-A	actin binding; actin filament; actin filament fragmentation; cytoplasm; nucleus; plasma membrane	1.11882	1.11232	1.14988	1.79771	Cytoskeleton	Non_Muscle Proteins	IWDVAANSAVTTFNLGSDVLDQQLGCLWQK	1	1.79771
448	125	BAB32830	xak-a	xak-a	keratin XAK-A, Adult	intermediate filament; structural molecule activity	-1.06739	1.38468	1.63368	2.21387	Cytoskeleton	Non_Muscle Proteins	NSLEMLLAETEGK	1	2.21387
449	596	BAB32831	xak-b (ak-b-A)	xak-b (ak-b-A)	keratin XAK-B, Adult	integral to membrane; intermediate filament; signal transducer activity; signal transduction; structural molecule activity	-1.20828	-1.05455	1.10812	NC	Cytoskeleton	Non_Muscle Proteins	IQVTISSIEEELAQLK	1	1.10812
450	49	NP_001079175	xak-c	xak-c	keratin XAK-C, Adult	intermediate filament; structural molecule activity	1.06284	1.24071	1.50788	2.02507	Cytoskeleton	Non_Muscle Proteins	GAGGFEGILATNEK	1	2.02507
451	1	XP_548101			keratin 14		NC	1.7205	1.86628	4.51881	Cytoskeleton	Non_Muscle Proteins	YCMQLSQIQGLIGNVEAQLADLR	1	4.51881
452	93	CAA26653			Keratin, type II cytoskeletal I	keratin filament; structural molecule activity	NC	1.65018	2.03673	3.74461	Cytoskeleton	Non_Muscle Proteins	YLDNLISEK	1	3.74461
453	32	NP_001081485			Keratin-3, type I cytoskeletal 51 kDa	intermediate filament; structural molecule activity	NC	1.54577	1.9356	3.40766	Cytoskeleton	Non_Muscle Proteins	SDLESQLESLSEELAYLK	1	3.40766
454	679	NP_001089648			hypothetical protein LOC734708	cytoplasm; microtubule	1.07962	-1.42011	-1.65264	-2.05816	Cytoskeleton	Non_Muscle Proteins	PIHNRTLKGNKHEDGTQSD	2	1.07962
455	494	AAC61847	adam22	adam22 (mdc11b)	Disintegrin and metalloproteinase domain-containing protein 22 (ADAM 22)	integral to membrane; metalloendopeptidase activity; proteolysis; zinc ion binding	-1.23411	1.26597	1.31704	1.06743	ECM	ECM	RSNGLSHSWSER	1	1.31704
456	4	NP_001080895	alpl	alpl	Alkaline phosphatase	alkaline phosphatase activity; magnesium ion binding; metabolic process; zinc ion binding	NC	1.12267	1.15478	2.2342	ECM	ECM	NVIMFLGDGMGVPTVTAAR	1	2.2342
457	441	NP_001088205	aspn	aspn (LOC495030)	hypothetical protein LOC495030	protein binding	NC	-1.17192	-1.21117	1.06466	ECM	ECM	ISGIELEDLLR	1	1.06466
458	1105	BAA90246	bgn	bgn	Biglycan	protein binding; proteinaceous extracellular matrix	-1.07585	1.23706	1.25866	-1.15206	ECM	ECM	AYYNGISLFNNPVPYWEVQPATFR	2	1.25866
459	1042	CAJ82947	col11a1	col11a1 (TTpA004p20.1-001)	Collagen, type XI, alpha 1	collagen; extracellular matrix structural constituent	-1.45642	-1.09906	1.09614	1.06319	ECM	ECM	LLSQSAR	2	1.09614
460	1160	AAL14257	col18a1	col18a1	collagen,Type XVIII, short variant	binding; cell adhesion; extracellular matrix; structural molecule activity	-1.24654	1.12361	1.22554	1.18945	ECM	ECM	DGFGTEVGLLQLIGEPVPNEITK	2	1.22554
461	541	AAH49287	col1a2	col1a2	Col1a2-prov protein	collagen; extracellular matrix structural constituent	-1.27616	1.07523	1.1622	-1.09075	ECM	ECM	GEIGSAGNSGPTGAAGPR	1	1.1622
462	926	NP_001087858	col21a1	col21a1	Collagen alpha-1(XXI) chain	cell adhesion; cytoplasm; proteinaceous extracellular matrix; structural molecule activity	-1.2668	1.18636	1.21203	1.62	ECM	ECM	GDIEPGPQGSPGVPGPAGLPGVGKDGR	2	1.62
463	517	AAH44962	col2a1b	col2a1b	Col2a1b protein	collagen; extracellular matrix structural constituent	-1.06389	1.14874	NC	-1.66706	ECM	ECM	SGEYWIDPNEGCTVDAIK	1	1.14874
464	482	NP_001083544	col3a1	col3a1 (MGC69046)	hypothetical protein LOC398983	collagen; extracellular matrix structural constituent	NC	NC	1.08701	1.19184	ECM	ECM	GETGPAGLSGPSGPAGAR	1	1.19184
465	587	NP_001089228	col6a2	col6a2 (MGC98917)	hypothetical protein LOC734275		NC	1.18387	1.13851	1.07696	ECM	ECM	YAAGFVEEAAQR	1	1.18387
466	447	AAH77292	col9a3	col9a3 (col9a3-prov)	Col9a3-prov protein		1.09863	NC	-1.21591	-1.49003	ECM	ECM	ELCGGMISDQIAQLAANLR	1	1.09863
467	583	NP_004941	EPYC	EPYC (DSPG3) (PGLB) (SLRR3B)	dermatan sulfate proteoglycan 3 precursor	female pregnancy; glycosaminoglycan binding; protein binding; proteinaceous extracellular matrix	1.17105	1.35833	1.085	1.07687	ECM	ECM	IDLTSNIISEIDEDAFR	1	1.35833
468	71	NP_001015797	f2	f2	Coagulation factor 2	blood coagulation; calcium ion binding; extracellular region; proteolysis; serine-type endopeptidase activity	1.22654	-1.23816	-1.449	-2.32937	ECM	ECM	GETAEPGSAPWQVMLFK	1	1.22654
469	968	AAH88881	fetub-prov	fetub-prov	Fetub-prov protein	cysteine-type endopeptidase inhibitor activity	1.45445	1.56861	1.3357	1.65637	ECM	ECM	FLEVAK	2	1.65637
470	386	AAO31612	fga	fga	Fibrinogen alpha	fibrinogen complex; platelet activation; protein binding, bridging; protein polymerization; receptor binding; signal transduction	2.12053	1.83474	1.43433	1.43799	ECM	ECM	FNTGDTFSAGSDGTR	1	2.12053
471	345	NP_001107962	fgb	fgb	fibrinogen beta chain	fibrinogen complex; platelet activation; protein binding, bridging; protein polymerization; receptor binding; signal transduction	2.18292	1.93187	1.40447	1.56824	ECM	ECM	VTAQYTGFTVQNEANK	1	2.18292
472	337	AAH54185	fgg	fgg	Fgg protein	fibrinogen complex; platelet activation; protein binding, bridging; protein polymerization; receptor binding; signal transduction	2.42063	2.04872	1.5415	1.67396	ECM	ECM	YGAEGQQTLGGSK	1	2.42063
473	167	NP_001025695	fn1	fn1	Fibronectin 1	extracellular region	1.08016	1.1709	1.34005	1.55341	ECM	ECM	YNVNVYQITEEGEK	1	1.55341
474	1118	AAH77882	gp5-prov	gp5-prov	Gp5-prov protein	protein binding	-1.52625	-1.47638	-1.41911	-1.25405	ECM	ECM	LLNLSK	2	-1.25405
475	384	NP_001079505	hrg	hrg	Cystatin domain fetuin-like protein	cysteine-type endopeptidase inhibitor activity	1.38364	1.69702	1.41538	1.36155	ECM	ECM	TQENVVLSNCNFLDDR	1	1.69702
476	1022	NP_001088223	itga2b	itga2b (LOC495051)	hypothetical protein LOC495051	cell adhesion; integrin complex; integrin-mediated signaling pathway; protein binding; receptor activity	3.12866	2.51822	1.68257	2.42248	ECM	ECM	TFISFLGK	2	3.12866
477	391	BAB83256	lgals1	lgals1 (xgalectin-Ib)	galectin family xgalectin-Ib	galactoside binding	-1.17275	1.24529	1.17982	1.3892	ECM	ECM	MPLDTITFLSMDGIELK	1	1.3892
478	475	AAH78490	LOC446919	LOC446919	LOC446919 protein	cysteine-type endopeptidase inhibitor activity	1.30216	1.46815	1.253	1.20029	ECM	ECM	SWEDCEEPFSFHEWVFGECK	1	1.46815
479	112	NP_001086517	lpa-prov	lpa-prov	lipoprotein, Lp(a)	blood coagulation; calcium ion binding; extracellular region; proteolysis; serine-type endopeptidase activity	1.46006	NC	-1.11175	-1.51573	ECM	ECM	ITDNMFCAGYSPEDSK	1	1.46006
480	568	AAH82719	lum	lum	Lumican	protein binding	-1.19436	1.11668	1.19621	1.11483	ECM	ECM	GLPPSITTLYFDNNK	1	1.19621
481	423	NP_001025613	matn1	matn1 (MATN1) (CMP) (CRTM)(MGC108367)	matrilin 1, cartilage matrix protein precursor		1.15453	1.43615	1.05717	-1.28653	ECM	ECM	QFINQIVESMDVGDHR	1	1.43615
482	808	NP_989238	matn2	matn2	matrilin 2	calcium ion binding	1.16236	1.20334	NC	-1.34791	ECM	ECM	VAIVFTDGR	2	1.20334
483	648	AAH44036	mfap1	mfap1	Mfap1-prov protein	extracellular region	-1.15097	-1.88014	-2.73265	-4.04872	ECM	ECM	MASSANALNK	2	-1.15097
484	1152	NP_001083297	MGC68808	MGC68808	platelet-activating factor acetylhydrolase, isoform Ib	hydrolase activity	-1.08383	-1.42734	-1.43694	-1.09797	ECM	ECM	NPNPLRNR	2	-1.08383
485	399	NP_001079682	mmp7	mmp7 (MGC53510)	matrix metalloproteinase 13	metalloendopeptidase activity; proteinaceous extracellular matrix; proteolysis; zinc ion binding	1.63212	-1.07611	NC	1.3807	ECM	ECM	AFGVWSNVTPLQFTK	1	1.63212
486	455	AAD41624	mmp9	mmp9 (MMP-9)	Gelatinase B	calcium ion binding; metalloendopeptidase activity; proteinaceous extracellular matrix; proteolysis; zinc ion binding	1.36282	1.11853	1.04935	1.34348	ECM	ECM	ILNYSPDLDPEVIDDAFAR	1	1.36282
487	980	AAH54968	proc	proc	Proc-prov protein	blood coagulation; calcium ion binding; extracellular region; proteolysis; serine-type endopeptidase activity	4.00762	1.56327	1.93524	3.67223	ECM	ECM	YGGSWFLLGLVSWGEGCGR	2	4.00762
488	267	NP_001007932	serpinb6	serpinb6	Serpin peptidase inhibitor, clade B (Ovalbumin), member 6	serine-type endopeptidase inhibitor activity	1.07059	1.06894	1.15313	1.45401	ECM	ECM	SYTFLEEFLGSTQK	1	1.45401
489	1210	NP_001081066	st14	st14 (st14-A-prov)	suppression of tumorigenicity 14 (colon carcinoma, matriptase,epithin)	membrane; proteolysis; serine-type endopeptidase activity	1.64335	3.15618	1.72213	1.80585	ECM	ECM	LCGIYPPSYNL	2	3.15618
490	66	NP_001072329	tgfbi	tgfbi (MGC146225)	Transforming growth factor, beta-induced, 68kDa		1.11337	1.14582	1.38257	2.16077	ECM	ECM	STVISYECCPGYER	1	2.16077
491	471	XP_002199508	thbs1	thbs1	thrombospondin 1		1.0754	1.0977	1.07607	1.8177	ECM	ECM	LCNSPVPQLNGK	1	1.8177
492	1166	NP_003238	THBS2	THBS2 (TSP2)	Thrombospondin-2	calcium ion binding; cell adhesion; extracellular region; heparin binding; platelet alpha granule lumen; protein binding; structural molecule activity	1.41265	1.10851	NC	2.32666	ECM	ECM	KFQMVPLDPK	2	2.32666
493	503	NP_001079039	xgalectin-Ia	xgalectin-Ia (lgalsia-a)	galectin family xgalectin-Ia	galactoside binding	1.0536	1.29817	1.4217	1.30776	ECM	ECM	MPLDTITFLTMDGIELK	1	1.4217
494	581	NP_990121			collagen, type V,alpha 1	cell adhesion; collagen; extracellular matrix structural constituent	1.24309	1.069	-1.08669	NC	ECM	ECM	FSGGGDGGSK	1	1.24309
495	530	AAH88528	aco2	aco2 (ACO2) (TEgg058p10.1-001)	Aconitase 2, mitochondrial	4 iron, 4 sulfur cluster binding; aconitate hydratase activity; tricarboxylic acid cycle	-1.14242	-1.2994	-1.34225	-1.42596	Metabolism	Carbohydrate metabolism	DINQEVYNFLATAAAK	1	-1.14242
496	161	NP_001005643	aldoa	aldoa (TNeu063d20.1-001)	fructose-bisphosphate aldolase A	fructose-bisphosphate aldolase activity; glycolysis	-1.53303	-1.4298	-1.34987	-2.06817	Metabolism	Carbohydrate metabolism	GVVPLAGTNGETTTQGLDGLSER	1	-1.34987
497	454	AAH61442	aldob	aldob (MGC76327) (TTpA001g04.1-001)	Aldolase B	fructose-bisphosphate aldolase activity; glycolysis	NC	-1.3552	-1.1817	-1.2761	Metabolism	Carbohydrate metabolism	AAQEAFVK	1	-1.1817
498	470	NP_001025610	atp5a1	atp5a1	ATP synthase subunit alpha	ATP binding; ATP synthesis coupled proton transport; hydrogen ion transporting ATP synthase activity, rotational mechanism; proton-transporting ATP synthase complex, catalytic core F(1); proton-transporting ATPase activity, rotational mechanism	1.10407	-1.1461	-1.09966	NC	Metabolism	Carbohydrate metabolism	EVAAFAQFGSDLDAATQQLLNR	1	1.10407
499	444	NP_001080126	atp5b	atp5b	ATP synthase subunit beta	ATP binding; ATP synthesis coupled proton transport; hydrogen ion transporting ATP synthase activity, rotational mechanism; hydrogen-exporting ATPase activity, phosphorylative mechanism; proton-transporting ATP synthase complex, catalytic core F(1); proton-transporting ATPase activity, rotational mechanism	1.12803	NC	NC	NC	Metabolism	Carbohydrate metabolism	TVLIMELINNVAK	1	1.12803
500	582	NP_001080481	atp5c1	atp5c1 (atp5c1-prov)	ATP synthase, H+ transporting, mitochondrial F1 complex, gamma polypeptide 1	ATP synthesis coupled proton transport; hydrogen ion transporting ATP synthase activity, rotational mechanism; proton-transporting ATP synthase complex, catalytic core F(1); proton-transporting ATPase activity, rotational mechanism	NC	-1.11079	-1.05323	1.06732	Metabolism	Carbohydrate metabolism	NYQEFTLANIIYYTLK	1	1.06732
501	349	NP_001079710	atp5f1	atp5f1	similar to ATP synthase, H+ transporting, mitochondrial F0 complex,subunit b, isoform 1	ATP synthesis coupled proton transport; hydrogen ion transmembrane transporter activity; mitochondrial proton-transporting ATP synthase complex, coupling factor F(o)	1.07304	1.21533	1.25165	2.33308	Metabolism	Carbohydrate metabolism	NVVQSITPQQQK	1	2.33308
502	818	NP_001011021	atp5h	atp5h	ATP synthase, H+ transporting, mitochondrial F0 complex, subunit d	ATP synthesis coupled proton transport; hydrogen ion transmembrane transporter activity; mitochondrial proton-transporting ATP synthase complex, coupling factor F(o)	1.17921	-1.17139	-1.13542	-1.33508	Metabolism	Carbohydrate metabolism	AIDWMAFAER	2	1.17921
503	1114	NP_001017095	atp5j2	atp5j2	ATP synthase, H+ transporting, mitochondrial F0 complex, subunit f,isoform 2		-1.41706	-1.53481	-1.47066	-1.59244	Metabolism	Carbohydrate metabolism	LGQLPSWLSTR	2	-1.41706
504	1126	NP_001037877	atp5o	atp5o (LOC733460) (TNeu074a08.1-001)	ATP synthase, H+ transporting, mitochondrial F1 complex, O subunit (oligomycin sensitivity conferring protein)	ATP synthesis coupled proton transport; hydrogen ion transporting ATP synthase activity, rotational mechanism; proton-transporting ATP synthase complex, catalytic core F(1); proton-transporting ATPase activity, rotational mechanism	1.10988	-1.11543	-1.35846	-1.2502	Metabolism	Carbohydrate metabolism	FSPLTVNFVNLLAENGR	2	1.10988
505	753	NP_001084687	b3gnt2	b3gnt2 (MGC81185)	hypothetical protein LOC414647	Golgi apparatus; galactosyltransferase activity; integral to membrane; protein amino acid glycosylation	-1.61691	-2.23152	-2.20946	-2.5915	Metabolism	Carbohydrate metabolism	LGIAPEKHK	2	-1.61691
506	350	NP_001017049	cox5a	cox5a	Cytochrome c oxidase, subunit Va	cytochrome-c oxidase activity	1.37272	1.10744	1.2301	1.66463	Metabolism	Carbohydrate metabolism	IIDAALR	1	1.66463
507	1020	NP_001085856	ddost	ddost	Dolichyl-diphosphooligosaccharide--protein glycosyltransferase 48 kDa subunit	dolichyl-diphosphooligosaccharide-protein glycotransferase activity; endoplasmic reticulum membrane; integral to membrane; protein amino acid N-linked glycosylation via asparagine	1.06627	-1.30505	-1.07518	1.13466	Metabolism	Carbohydrate metabolism	TPLNPILFR	2	1.13466
508	1181	NP_001082239	dlat	dlat (LOC398314)	dihydrolipoamide acetyltransferase	dihydrolipoyllysine-residue acetyltransferase activity; lipoic acid binding; protein binding; pyruvate dehydrogenase complex; pyruvate metabolic process	1.06897	1.29343	1.21907	1.46365	Metabolism	Carbohydrate metabolism	DVPLGTPLCIIVEK	2	1.46365
509	282	AAH45082	eno1	eno1	enolase 1, alpha	glycolysis; magnesium ion binding; phosphopyruvate hydratase activity; phosphopyruvate hydratase complex	-1.22419	-1.13318	-1.16394	-1.27735	Metabolism	Carbohydrate metabolism	VNQIGSVTESIQACK	1	-1.13318
510	338	AAH94398	ext1	ext1 (XEXT1)	XEXT1 protein	intrinsic to endoplasmic reticulum membrane; transferase activity, transferring hexosyl groups	-1.04906	NC	1.37594	1.92292	Metabolism	Carbohydrate metabolism	LPPIKVTQKK	1	1.92292
511	609	CAH04182	fut4	fut4	Alpha3-fucosyltransferase	Golgi apparatus; fucosyltransferase activity; integral to membrane; protein amino acid glycosylation	-1.16577	-2.62286	-2.78582	-7.72949	Metabolism	Carbohydrate metabolism	SLYQEADAIVFHHR	2	-1.16577
512	945	AAH67317	galnt7	galnt7	UDP-N-acetyl-alpha-D-galactosamine: polypeptide N-acetylgalactosaminyltransferase 7	Golgi apparatus; calcium ion binding; integral to membrane; manganese ion binding; sugar binding; transferase activity, transferring glycosyl groups	-1.17675	1.28453	NC	-2.29866	Metabolism	Carbohydrate metabolism	RIPLTVR	2	1.28453
513	483	NP_001004949	gapdh	gapdh	Glyceraldehyde 3-phosphate dehydrogenase	NAD or NADH binding; cytoplasm; glyceraldehyde-3-phosphate dehydrogenase (phosphorylating) activity; glycolysis; oxidation reduction	-1.11469	-1.12932	-1.16966	-1.27894	Metabolism	Carbohydrate metabolism	VVSNASCTTNCLAPLAK	1	-1.11469
514	291	NP_001080807	gcnt1	gcnt1	enzymatic glycosylation-regulating	acetylglucosaminyltransferase activity; membrane	-1.50516	-2.51431	-2.40669	-4.92475	Metabolism	Carbohydrate metabolism	TLQRIPGVPGSVP	1	-1.50516
515	243	NP_001011138	glud1	glud1	Glutamate dehydrogenase 1	binding; cellular amino acid metabolic process; oxidation reduction; oxidoreductase activity, acting on the CH-NH2 group of donors, NAD or NADP as acceptor	1.08431	1.13464	1.10407	1.4139	Metabolism	Carbohydrate metabolism	GFIGPGIDVPAPDMSTGER	1	1.4139
516	938	NP_001025665	glyr1	glyr1 (np60)	Glyoxylate reductase 1 homolog	DNA binding; coenzyme binding; nucleus; pentose-phosphate shunt; phosphogluconate dehydrogenase (decarboxylating) activity	-1.12761	NC	1.11686	1.28103	Metabolism	Carbohydrate metabolism	CYVDMSTVDPETVAELAQVIVSR	2	1.28103
517	324	AAI06355	got2	got2	glutamic-oxaloacetic transaminase 2, mitochondrial	L-aspartate:2-oxoglutarate aminotransferase activity; biosynthetic process; cellular amino acid metabolic process; pyridoxal phosphate binding	NC	-1.26772	-1.3874	-1.33641	Metabolism	Carbohydrate metabolism	TCGFDFAGALDDLSK	1	-1.26772
518	506	NP_001006808	gpd1	gpd1 (gpd1l) (TEgg031l16.1-001)	Glycerol-3-phosphate dehydrogenase 1	NAD or NADH binding; glycerol-3-phosphate catabolic process; glycerol-3-phosphate dehydrogenase (NAD+) activity; glycerol-3-phosphate dehydrogenase complex; oxidation reduction; protein homodimerization activity	-1.22028	-1.38053	-1.37244	-1.33191	Metabolism	Carbohydrate metabolism	MWVFEELIGGK	1	-1.22028
519	1076	AAI08591	gyltl1b-B	gyltl1b-B	Glycosyltransferase-like protein LARGE2-B	Golgi apparatus; integral to membrane; transferase activity, transferring glycosyl groups	-1.51296	-1.09144	1.34461	-1.57931	Metabolism	Carbohydrate metabolism	VHLSFLPHLTPTPDPSDVTLVAQLSMDR	2	1.34461
520	719	AAG18422	hk1-A	hk1-A	Hexokinase I	ATP binding; glycolysis; hexokinase activity	-3.0701	-2.26838	-2.36987	-1.84524	Metabolism	Carbohydrate metabolism	MAKEGLLFEGR	2	-1.84524
521	354	NP_002159	IDH2	IDH2	Isocitrate dehydrogenase [NADP], mitochondrial	NAD or NADH binding; glyoxylate cycle; isocitrate dehydrogenase (NADP+) activity; isocitrate metabolic process; magnesium ion binding; manganese ion binding; mitochondrion; oxidation reduction; tricarboxylic acid cycle	1.14913	-1.08905	-1.06091	-1.18502	Metabolism	Carbohydrate metabolism	VANPVVEMDGDEMTR	1	1.14913
522	322	NP_001081921	ldha1	ldha1 (ldhab)	lactate dehydrogenase A	L-lactate dehydrogenase activity; anaerobic glycolysis; binding; cytoplasm; oxidation reduction	-1.27755	-1.44165	-1.48166	-1.54254	Metabolism	Carbohydrate metabolism	VIGSGCNLDSAR	1	-1.27755
523	156	NP_001080852	ldhb	ldhb (ldhba)	L-lactate dehydrogenase B	L-lactate dehydrogenase activity; anaerobic glycolysis; binding; cytoplasm; oxidation reduction	-1.2238	-1.26401	-1.41208	-1.58748	Metabolism	Carbohydrate metabolism	ELADELALVDILEDK	1	-1.2238
524	1194	AAH78592	LOC446923	LOC446923	ATP synthase	ATP synthesis coupled proton transport; hydrogen ion transporting ATP synthase activity, rotational mechanism; proton-transporting ATP synthase complex, catalytic core F(1); proton-transporting ATPase activity, rotational mechanism	1.14114	NC	-1.24331	-1.32426	Metabolism	Carbohydrate metabolism	LNQTSDVISSFVK	2	1.14114
525	745	CAJ81708	LOC733498	LOC733498 (TEgg041e07.1-001)	cytochrome c oxidase subunit Vb	cytochrome-c oxidase activity; mitochondrial envelope	1.18015	-1.44908	-1.45436	-1.51705	Metabolism	Carbohydrate metabolism	SVGGIPTDEEQATGLER	2	1.18015
526	1095	AAH76725	man1a2	man1a2 (man1a1) (man1a2-prov)	Man1a2-prov protein	calcium ion binding; mannosyl-oligosaccharide 1,2-alpha-mannosidase activity; membrane	1.31971	1.46179	1.33791	1.20359	Metabolism	Carbohydrate metabolism	KKDNPPLPLAPVPNLPEIK	2	1.46179
527	461	NP_001006694	mdh1	mdh1 (TEgg049g04.1)	Malate dehydrogenase, cytoplasmic	L-malate dehydrogenase activity; binding; cellular carbohydrate metabolic process; cytoplasm; glycolysis; malate metabolic process; oxidation reduction; tricarboxylic acid cycle	-1.1258	NC	1.14584	1.20734	Metabolism	Carbohydrate metabolism	IVEGLCINDFSR	1	1.20734
528	255	NP_001011412	mdh2	mdh2 (Mdh2)	mitochondrial malate dehydrogenase 2	L-malate dehydrogenase activity; binding; glycolysis; malate metabolic process; oxidation reduction; tricarboxylic acid cycle	1.07575	-1.17044	-1.15201	-1.17156	Metabolism	Carbohydrate metabolism	SEETESPYFSTPLLLGK	1	1.07575
529	706	NP_001083586	MGC68826	MGC68826	hypothetical protein LOC399005	FAD binding; electron carrier activity; integral to membrane; iron ion binding; metabolic process; oxidoreductase activity	-1.08449	2.07196	1.80081	2.09679	Metabolism	Carbohydrate metabolism	IAISIANK	2	2.09679
530	704	NP_001086548	MGC83705	MGC83705	MGC83705 protein	Golgi stack; alpha-1,6-mannosylglycoprotein 2-beta-N-acetylglucosaminyltransferase activity; integral to membrane; oligosaccharide biosynthetic process	NC	-1.87562	-1.85477	-1.95687	Metabolism	Carbohydrate metabolism	LLAESLRPAGPR	2	-1.85477
531	586	NP_001086386	MGC84307	MGC84307	MGC84307 protein	cytochrome-c oxidase activity	1.18906	1.13779	-1.09249	1.05777	Metabolism	Carbohydrate metabolism	SDGSELLYYDHR	1	1.18906
532	800	NP_001087184	MGC85216	MGC85216	MGC85216 protein	cytochrome-c oxidase activity	1.20838	NC	1.21286	1.52969	Metabolism	Carbohydrate metabolism	DVPLPDIAFVDTLSAEQNALK	2	1.52969
533	437	NP_008137	mt-co2	mt-co2 (coii) (coxii) (mtco2)	cytochrome c oxidase subunit II	copper ion binding; cytochrome-c oxidase activity; electron carrier activity; heme binding; integral to membrane; mitochondrial inner membrane; respiratory chain; respiratory electron transport chain; transport	NC	-1.13428	NC	1.17058	Metabolism	Carbohydrate metabolism	MVVPMESPTR	1	1.17058
534	1201	NP_008144	mt-nd5	mt-nd5 (mtnd5) (nadh5) (nd5)	NADH dehydrogenase subunit 5	ATP synthesis coupled electron transport; NADH dehydrogenase (ubiquinone) activity; integral to membrane; mitochondrial inner membrane; respiratory chain; transport	-1.25124	-1.17839	-1.15073	-1.10371	Metabolism	Carbohydrate metabolism	TNLNLAQNIATHLIDLSWYEK	2	-1.10371
535	1010	AAH87982	ndufa10	ndufa10	Ndufa10 protein	ATP binding; nucleobase, nucleoside, nucleotide and nucleic acid metabolic process; phosphotransferase activity, alcohol group as acceptor	-1.06831	-1.12481	-1.30247	-1.4666	Metabolism	Carbohydrate metabolism	LMQYSDALEHLLSTGQGAVLER	2	-1.06831
536	738	NP_001017038	ndufa4	ndufa4	NADH dehydrogenase (Ubiquinone) 1 alpha subcomplex, 4		-1.72045	-1.6989	-1.47977	-3.62345	Metabolism	Carbohydrate metabolism	FYNETIDYK	2	-1.47977
537	824	NP_001011432	ndufa9	ndufa9	NADH dehydrogenase (Ubiquinone) 1 alpha subcomplex, 9, 39kDa	catalytic activity; cellular metabolic process; coenzyme binding	-1.22409	-1.90208	-2.03043	-2.95717	Metabolism	Carbohydrate metabolism	FFEINPFEPWITR	2	-1.22409
538	990	NP_004994	NDUFAB1	NDUFAB1	NADH dehydrogenase (ubiquinone) 1, alpha/beta subcomplex, 1	NADH dehydrogenase (ubiquinone) activity; acyl carrier activity; calcium ion binding; cofactor binding; fatty acid binding; fatty acid biosynthetic process; mitochondrial electron transport, NADH to ubiquinone; mitochondrial matrix; mitochondrial respiratory chain complex I; phosphopantetheine binding; transport	1.23393	1.28378	1.13537	1.58648	Metabolism	Carbohydrate metabolism	LMTPQEIVDYIADKK	2	1.58648
539	1213	NP_001017036	ndufb4	ndufb4	NADH dehydrogenase (Ubiquinone) 1 beta subcomplex 4	NADH dehydrogenase (ubiquinone) activity; mitochondrion	NC	1.08118	NC	1.20353	Metabolism	Carbohydrate metabolism	RAQLKR	2	1.20353
540	1198	NP_001017174	ndufs5	ndufs5 (LOC549928)	hypothetical protein LOC549928		-1.408	1.4291	1.34573	1.23518	Metabolism	Carbohydrate metabolism	APDFSKDDNSP	2	1.4291
541	1178	NP_001006930	ndufs8	ndufs8 (TEgg077n03.1-001)	NADH dehydrogenase ubiquinone Fe-S 8	4 iron, 4 sulfur cluster binding; electron carrier activity; iron ion binding; oxidation reduction; oxidoreductase activity, acting on NADH or NADPH	-1.11406	-1.15958	-1.3398	-1.37176	Metabolism	Carbohydrate metabolism	AAQTLLWTELFR	2	-1.11406
542	1092	AAH61938	ogdh	ogdh	2-oxoglutarate dehydrogenase E1 component, mitochondrial	glycolysis; mitochondrial matrix; oxidation reduction; oxoglutarate dehydrogenase (succinyl-transferring) activity; thiamin pyrophosphate binding	1.2239	NC	-1.18205	-1.04855	Metabolism	Carbohydrate metabolism	SSPYPTDVAR	2	1.2239
543	1104	AAI06671	pdha1-B-prov	pdha1-B-prov	Pdha1-B-prov protein	glycolysis; intracellular membrane-bounded organelle; oxidation reduction; pyruvate dehydrogenase (acetyl-transferring) activity	-1.80068	-1.19755	-1.16261	-1.27323	Metabolism	Carbohydrate metabolism	YGMGTSVER	2	-1.16261
544	1048	AAH91061	pdhb	pdhb (TEgg035n19.1-001)	Pyruvate dehydrogenase (Lipoamide) beta	catalytic activity; metabolic process	NC	-1.27407	-1.15038	-1.34862	Metabolism	Carbohydrate metabolism	IMEGPAFNYLDAPVVR	2	-1.15038
545	359	AAH84292	PdhE1beta-2	PdhE1beta-2	PdhE1beta-2 protein	catalytic activity; metabolic process	NC	-1.36557	-1.31725	-1.48315	Metabolism	Carbohydrate metabolism	DDNPVVFLENELMYGVPFELSEEVQSK	1	-1.31725
546	361	NP_989554	pfk	pfk	phosphofructokinase , muscle	6-phosphofructokinase activity; 6-phosphofructokinase complex; ATP binding; glycolysis	1.26645	-1.12145	-1.1673	1.42283	Metabolism	Carbohydrate metabolism	SLVFQPLVELK	1	1.42283
547	191	NP_001005665	pgam2	pgam2 (pgam1)	Phosphoglycerate mutase	glycolysis; intramolecular transferase activity, phosphotransferases	-1.71129	-1.64895	-1.68685	-2.66848	Metabolism	Carbohydrate metabolism	TLWYIMDGIDQMWLPVVR	1	-1.64895
548	505	AAH59958	pgd	pgd	6-phosphogluconate dehydrogenase, decarboxylating	NADP or NADPH binding; oxidation reduction; pentose-phosphate shunt; phosphogluconate dehydrogenase (decarboxylating) activity	1.21775	NC	NC	1.4012	Metabolism	Carbohydrate metabolism	WTAISALDFGVPVTLIGEAVFAR	1	1.4012
549	518	AAH43781	pgk1	pgk1 (pgk2)	Phosphoglycerate kinase	glycolysis; phosphoglycerate kinase activity	-1.20903	NC	NC	1.08526	Metabolism	Carbohydrate metabolism	DCVGPEVEAACSDPATGTVLLLENLR	1	1.08526
550	279	NP_001001251	pgm1	pgm1	Phosphoglucomutase 1	carbohydrate metabolic process; intramolecular transferase activity, phosphotransferases; magnesium ion binding	-1.32053	-1.21031	-1.28197	-1.48734	Metabolism	Carbohydrate metabolism	IYEDPQVMLAPLITIALK	1	-1.21031
551	564	NP_001080582	pkm2	pkm2	pyruvate kinase, muscle	glycolysis; magnesium ion binding; potassium ion binding; pyruvate kinase activity	-1.29608	-1.2059	-1.3027	-1.2549	Metabolism	Carbohydrate metabolism	LDIDSEPIVAR	1	-1.2059
552	579	NP_001080904	ppp1cc-B	ppp1cc-B	protein phosphatase 1, catalytic subunit, gamma isoform	cell division; cytoplasm; glycogen metabolic process; iron ion binding; manganese ion binding; membrane; membrane fraction; mitosis; mitotic nuclear envelope reassembly; protein amino acid dephosphorylation; protein serine/threonine phosphatase activity; soluble fraction	-1.07688	-1.09917	NC	1.06196	Metabolism	Carbohydrate metabolism	EIFLSQPILLELEAPLK	1	1.06196
553	186	NP_001001904	pygm	pygm (pygb)	Phosphorylase	carbohydrate metabolic process; phosphorylase activity; pyridoxal phosphate binding	-1.57241	-1.44245	-1.66588	-1.99613	Metabolism	Carbohydrate metabolism	NLAENISR	1	-1.44245
554	558	AAF01428	ratireb	ratireb	Aconitase	4 iron, 4 sulfur cluster binding; aconitate hydratase activity; tricarboxylic acid cycle	-1.07227	-1.22824	-1.2526	-1.28767	Metabolism	Carbohydrate metabolism	VAMQDATAQMAMLQFISSGLAR	1	-1.07227
555	576	NP_001082504	rpn1	rpn1 (MGC52808)	ribophorin I	dolichyl-diphosphooligosaccharide-protein glycotransferase activity; endoplasmic reticulum; integral to membrane; protein amino acid glycosylation	1.13006	1.10684	1.32236	1.43551	Metabolism	Carbohydrate metabolism	NLTNEIASLQSK	1	1.43551
556	214	NP_001079661	rpn2	rpn2 (MGC53764)	ribophorin II	dolichyl-diphosphooligosaccharide-protein glycotransferase activity; oligosaccharyltransferase complex; protein amino acid N-linked glycosylation via asparagine	1.17625	1.17625	1.39288	1.88874	Metabolism	Carbohydrate metabolism	LLVTNVLSQPLTEAK	1	1.88874
557	231	NP_988909	slc25a4	slc25a4 (TGas117p06.1-001)	adenine nucleotide translocator 1	binding; integral to membrane; mitochondrial inner membrane; transport; transporter activity	1.16587	-1.36658	-1.35047	-1.61762	Metabolism	Carbohydrate metabolism	DFLAGGIAAAISK	1	1.16587
558	1088	AAH43786	slc37a1	slc37a1	Slc37a1-prov protein		-1.13916	-1.39881	-1.51629	-1.39759	Metabolism	Carbohydrate metabolism	MAALPPGIR	2	-1.13916
559	1205	NP_003839	SUCLG2	SUCLG2	Succinyl-CoA ligase [GDP-forming] subunit beta, mitochondrial	ATP binding; GTP binding; mitochondrial matrix; succinate-CoA ligase (GDP-forming) activity; succinyl-CoA metabolic process; tricarboxylic acid cycle	-1.35061	1.44961	1.36741	1.2674	Metabolism	Carbohydrate metabolism	EEIDIFEGIK	2	1.44961
560	142	NP_001017131	taldo1	taldo1 (TEgg021i05.1-001)	transaldolase 1	cytoplasm; pentose-phosphate shunt; transaldolase activity	1.06054	1.14299	1.20035	1.67822	Metabolism	Carbohydrate metabolism	NLGGSEEEQINNIMDK	1	1.67822
561	197	NP_001083312	tkt	tkt (MGC68785)	transketolase	catalytic activity; metabolic process	1.17735	1.20079	1.19707	1.81415	Metabolism	Carbohydrate metabolism	AVPTATVFYPSDAVSTEK	1	1.81415
562	430	AAH46864	tpi1	tpi1 (tpi)	Triosephosphate isomerase	fatty acid biosynthetic process; gluconeogenesis; glycolysis; pentose-phosphate shunt; triose-phosphate isomerase activity	-1.39423	-1.11701	-1.16159	-1.22986	Metabolism	Carbohydrate metabolism	VVLAYEPVWAIGTGK	1	-1.11701
563	859	AAX08102	udpg	udpg	UDP-glucose dehydrogenase	NAD or NADH binding; metabolic process; oxidoreductase activity, acting on the CH-OH group of donors, NAD or NADP as acceptor	-1.05133	NC	1.18194	1.49983	Metabolism	Carbohydrate metabolism	IFDANTKPDLNLQVLSNPEFLAEGTAIK	2	1.49983
564	387	NP_001086687	uqcrc2	uqcrc2	ubiquinol-cytochrome c reductase core protein II	metalloendopeptidase activity; proteolysis; zinc ion binding	1.1639	-1.20374	-1.35554	-1.45783	Metabolism	Carbohydrate metabolism	DYVDTVMEYLINVTTAPEFR	1	1.1639
565	960	AAH41528	uqcrfs1	uqcrfs1	Ubiquinol-cytochrome c reductase iron-sulfur subunit	2 iron, 2 sulfur cluster binding; electron carrier activity; electron transport chain; iron ion binding; mitochondrion; respiratory chain; transport; ubiquinol-cytochrome-c reductase activity	1.35677	1.14049	1.0889	NC	Metabolism	Carbohydrate metabolism	KGPAPLNLEVPEYEFPSEDLVIVG	2	1.35677
566	1164	XP_002188638			putative F1F0-type ATP synthase subunit g		NC	1.05049	NC	1.35521	Metabolism	Carbohydrate metabolism	VELAPPSPAEIPK	2	1.35521
567	812	NP_001085004	aadat	aadat (MGC80030)	hypothetical protein LOC432067	catalytic activity; pyridoxal phosphate binding	-1.06589	-2.44838	-1.99186	-3.55614	Metabolism	Non carbohydrate metabolism	SASVTLSDGTK	2	-1.06589
568	977	AAH45119	acaa2	acaa2	Acaa2-prov protein	acyltransferase activity; metabolic process	2.09194	1.92722	1.42834	2.00728	Metabolism	Non carbohydrate metabolism	MEDTLWAGLTDSLIK	2	2.09194
569	995	NP_001086632	acadm	acadm (acadm-prov)	medium-chain acyl-CoA dehydrogenase	FAD binding; acyl-CoA dehydrogenase activity; electron carrier activity; oxidation reduction	2.13186	2.14013	1.47634	1.84609	Metabolism	Non carbohydrate metabolism	KGNEYIINGQK	2	2.14013
570	533	NP_001008028	acly	acly	Acly protein	ATP binding; ATP citrate synthase activity; cellular carbohydrate metabolic process; cytoplasm; succinate-CoA ligase (ADP-forming) activity	-1.06486	NC	1.15606	1.18617	Metabolism	Non carbohydrate metabolism	SFDELGDVIQSVYEDLVAK	1	1.18617
571	982	AAH43991	aco1	aco1	Ratireb-prov protein	4 iron, 4 sulfur cluster binding; metabolic process	3.2385	2.95006	2.29581	3.64499	Metabolism	Non carbohydrate metabolism	KFYNLNK	2	3.64499
572	1134	NP_444345	Acox2	Acox2	acyl-Coenzyme A oxidase 2	FAD binding; acyl-CoA dehydrogenase activity; acyl-CoA oxidase activity; electron carrier activity; fatty acid beta-oxidation; peroxisome	-1.40541	1.12772	NC	-1.23108	Metabolism	Non carbohydrate metabolism	EPKILEYQTQ	2	1.12772
573	882	NP_001015794	acyp2	acyp2	Acylphosphatase-2	acylphosphatase activity	NC	1.0824	1.18034	1.43957	Metabolism	Non carbohydrate metabolism	IDFNDEK	2	1.43957
574	1021	NP_001005457	adsl	adsl (TGas086a08.1-001)	Adenylosuccinate lyase	N6-(1,2-dicarboxyethyl)AMP AMP-lyase (fumarate-forming) activity; purine ribonucleotide biosynthetic process	1.32749	1.40979	1.61584	1.88061	Metabolism	Non carbohydrate metabolism	LADFAER	2	1.88061
575	986	NP_954634	ADSSL1	ADSSL1 (ADSS1)	adenylosuccinate synthase like 1 isoform 1	AMP biosynthetic process; GTP binding; adenylosuccinate synthase activity; cytoplasm; immune system process; magnesium ion binding; phosphate binding	-1.30558	-1.22539	-1.19664	1.10495	Metabolism	Non carbohydrate metabolism	ICDLLSDFDEFSAR	2	1.10495
576	974	NP_001140099	AGXT2L1	AGXT2L1	alanine-glyoxylate aminotransferase 2-like 1 isoform 3	alanine-glyoxylate transaminase activity; cellular amino acid metabolic process; mitochondrion; pyridoxal phosphate binding	-1.32771	-1.47676	-1.40622	-2.20849	Metabolism	Non carbohydrate metabolism	AGGVFIADEVQVGFGR	2	-1.32771
577	1043	NP_001089027	ahcy-A	ahcy-A (ahcy) (ahcy1)	Adenosylhomocysteinase A	adenosylhomocysteinase activity; binding; one-carbon metabolic process	NC	-1.26401	-1.3656	-1.32216	Metabolism	Non carbohydrate metabolism	VADISLADWGR	2	-1.26401
578	335	NP_001087683	ak1b	ak1b	adenylate kinase 1b	ATP binding; ATP metabolic process; adenylate kinase activity; cytoplasm	-1.91259	-1.47424	-1.44965	-1.94425	Metabolism	Non carbohydrate metabolism	IIFVVGGPGSGK	1	-1.44965
579	1113	CAJ81568	ak2	ak2 (TGas061b18.1)	Adenylate kinase 2, mitochondrial	ATP binding; adenylate kinase activity; mitochondrial intermembrane space; nucleobase, nucleoside, nucleotide and nucleic acid metabolic process	-1.51968	-1.27419	-1.27961	-1.2233	Metabolism	Non carbohydrate metabolism	LKATMDAGK	2	-1.2233
580	1067	NP_001016137	akr1a1	akr1a1 (TEgg056i02.1)	aldo-keto reductase family 1, member A1	oxidation reduction; oxidoreductase activity	-1.12344	NC	NC	1.1177	Metabolism	Non carbohydrate metabolism	ILQNLQVFDFSLSEEEMQLIGALNK	2	1.1177
581	975	NP_001011130	akr1b1	akr1b1 (akr1b7)	Aldo-keto reductase family 1, member B7	oxidation reduction; oxidoreductase activity	-1.1439	-1.17529	-1.34598	-1.30701	Metabolism	Non carbohydrate metabolism	FLDTWEGMEELVDAGLVK	2	-1.1439
582	1199	NP_001011027	aldh1l1	aldh1l1 (TNeu011l01.1)	formyltetrahydrofolate dehydrogenase	10-formyltetrahydrofolate catabolic process; acyl carrier activity; biosynthetic process; cytoplasm; formyltetrahydrofolate dehydrogenase activity; hydroxymethyl-, formyl- and related transferase activity; one-carbon metabolic process; oxidation reduction	-1.2619	-1.40933	-1.4368	-1.281	Metabolism	Non carbohydrate metabolism	QPLEIPGASR	2	-1.2619
583	456	NP_001005127	apoa1	apoa1 (TTpA012m15.1-001)	apolipoprotein A-I	extracellular region; lipid binding; lipid transport; lipoprotein metabolic process	1.15158	1.74244	1.89063	1.50189	Metabolism	Non carbohydrate metabolism	EAVSQLETSDLGK	1	1.89063
584	212	NP_001088416	bhmt	bhmt	Betaine--homocysteine S-methyltransferase 1	betaine-homocysteine S-methyltransferase activity; cytoplasm; homocysteine S-methyltransferase activity; methionine biosynthetic process; zinc ion binding	-1.34887	-1.33073	-1.27872	-1.40154	Metabolism	Non carbohydrate metabolism	QGFIDLPEFPFALEPR	1	-1.27872
585	956	NP_001072187	ces2	ces2 (MGC89138)	hypothetical protein LOC779633	hydrolase activity	1.2489	-1.43634	-1.47176	-1.93931	Metabolism	Non carbohydrate metabolism	DIQAILGTLPLLNK	2	1.2489
586	48	AAH42249	ckm	ckm	Creatine kinase, muscle	kinase activity	-1.68715	-1.65591	-1.70639	-2.62739	Metabolism	Non carbohydrate metabolism	LNYSAEDEYPDLTK	1	-1.65591
587	122	AAH73580	dbia	dbia	Dbia protein	acyl-CoA binding	-1.27872	NC	1.12918	1.2057	Metabolism	Non carbohydrate metabolism	TTPTDEEMLETYALYK	1	1.2057
588	1115	NP_001088506	dhfr	dhfr (LOC495375)	hypothetical protein LOC495375	NADP or NADPH binding; dihydrofolate reductase activity; glycine biosynthetic process; nucleotide biosynthetic process	1.19812	1.59688	1.52421	1.24459	Metabolism	Non carbohydrate metabolism	SLTEAIDLLEDPELK	2	1.59688
589	1014	NP_149079	FAM40A	FAM40A (KIAA1761)	family with sequence similarity 40, member A	nucleus	1.0602	1.17488	1.15559	1.74019	Metabolism	Non carbohydrate metabolism	LGVDVNR	2	1.74019
590	701	AAB94626	fech	fech	Ferrochelatase, mitochondrial	2 iron, 2 sulfur cluster binding; ferrochelatase activity; heme biosynthetic process; iron ion binding; mitochondrial inner membrane	-1.09481	-1.79224	-2.04336	-2.52967	Metabolism	Non carbohydrate metabolism	WSSSAAVASVPK	2	-1.09481
591	1065	AAH45001	gamt-A	gamt-A	Guanidinoacetate N-methyltransferase A	guanidinoacetate N-methyltransferase activity	1.71727	1.8425	1.20407	1.52877	Metabolism	Non carbohydrate metabolism	LLKPGGVLTYCNLTSWGELLK	2	1.8425
592	1079	AAH74194	gpt2	gpt2	Alanine aminotransferase 2	L-alanine:2-oxoglutarate aminotransferase activity; biosynthetic process; pyridoxal phosphate binding	-1.44434	-1.06879	-1.21613	-2.38538	Metabolism	Non carbohydrate metabolism	RDGGILSDPNNIYLSTGASDSIVTMLK	2	-1.06879
593	571	AAH56108	hadh	hadh	Hadhsc-prov protein	coenzyme binding; fatty acid metabolic process; oxidoreductase activity	NC	1.07192	NC	1.3768	Metabolism	Non carbohydrate metabolism	FIIDGWHQMEPDNPLFAPSELLNK	1	1.3768
594	1200	NP_001039099	hddc3	hddc3 (TGas061b07.1)	HD domain-containing protein 3	catalytic activity	-1.24081	-1.67733	-1.48258	-1.42142	Metabolism	Non carbohydrate metabolism	RCTPEGWSEQR	2	-1.24081
595	769	NP_001080165	hdlbp	hdlbp	high density lipoprotein binding protein	RNA binding	NC	1.35304	1.37082	2.07953	Metabolism	Non carbohydrate metabolism	AVGNETQAEPVGAWSK	2	2.07953
596	873	NP_001083285	hsdl2	hsdl2	Hydroxysteroid dehydrogenase-like protein 2	oxidation reduction; oxidoreductase activity; sterol carrier activity	1.1869	-1.26532	-1.18439	-1.95127	Metabolism	Non carbohydrate metabolism	AIALKAAR	2	1.1869
597	565	NP_001116167	LOC100036826	LOC100036826	hypothetical protein LOC100036826	oxidation reduction; oxidoreductase activity; zinc ion binding	-1.17994	-1.06037	-1.04701	-1.09705	Metabolism	Non carbohydrate metabolism	LPSLPVSLGMECAGIVEELGEGVTDR	1	-1.04701
598	1108	NP_001086461	LOC446283	LOC446283	hypothetical protein LOC446283	protein binding	-1.70616	-1.88123	-1.34858	-2.11439	Metabolism	Non carbohydrate metabolism	LCLGNVGLLLLLLWVGLAAAGK	2	-1.34858
599	1109	AAH84616	LOC495283	LOC495283	LOC495283 protein	5-aminolevulinate synthase activity; pyridoxal phosphate binding; tetrapyrrole biosynthetic process; transferase activity, transferring nitrogenous groups	-2.16044	-2.23436	-1.85239	-1.98884	Metabolism	Non carbohydrate metabolism	FLAPSPK	2	-1.85239
600	776	NP_001088471	LOC495336	LOC495336	hypothetical protein LOC495336	RNA binding; nucleotide binding	-1.40243	-1.69077	-1.84443	-1.55116	Metabolism	Non carbohydrate metabolism	YGPISSAK	2	-1.40243
601	853	AAI21623	LOC779544	LOC779544	LOC779544 protein	RNA binding	-1.05205	-1.24418	-1.23257	-1.33668	Metabolism	Non carbohydrate metabolism	EDPFTK	2	-1.05205
602	811	NP_001089808	MGC132021	MGC132021	hypothetical protein LOC734873	acyl-CoA binding; catalytic activity; metabolic process	NC	-1.62608	-1.67376	-1.66843	Metabolism	Non carbohydrate metabolism	EKMANDSADLLEAFVSK	2	-1.62608
603	917	NP_001072795	MGC145685	MGC145685	hypothetical protein LOC780256	DNA binding	-1.14269	-1.77358	-1.45394	-1.46698	Metabolism	Non carbohydrate metabolism	MVCLENAVK	2	-1.14269
604	630	NP_001072388	MGC147117	MGC147117	hypothetical protein LOC779842	binding; metabolic process; oxidoreductase activity	NC	2.4055	3.29024	5.78257	Metabolism	Non carbohydrate metabolism	MELKNLSEK	2	5.78257
605	664	NP_001072816	MGC147239	MGC147239	hypothetical protein LOC780277	hydrolase activity; metal ion binding; nucleic acid binding	-1.30686	-1.9515	-1.97941	-2.68088	Metabolism	Non carbohydrate metabolism	QLKNILGNITFSIFENNCQK	2	-1.30686
606	934	NP_001079475	MGC52912	MGC52912	hypothetical protein LOC379162	transferase activity, transferring alkyl or aryl (other than methyl) groups	-1.21627	-1.4541	-1.29654	-3.70206	Metabolism	Non carbohydrate metabolism	RSAEEVEGLLELAR	2	-1.21627
607	101	NP_001079760	MGC64305	MGC64305	hypothetical protein LOC379450	nucleic acid binding; nucleus	NC	1.33923	1.41687	1.9496	Metabolism	Non carbohydrate metabolism	TPLSFEEMK	1	1.9496
608	47	NP_001085617	MGC82636	MGC82636	MGC82636 protein	lipid binding; transport; transporter activity	-1.04947	1.18852	1.36306	1.9314	Metabolism	Non carbohydrate metabolism	LGEEFDEETADGR	1	1.9314
609	1208	NP_001087518	MGC83386	MGC83386	MGC83386 protein	protein binding	-1.0927	-1.33182	-1.49309	-1.94498	Metabolism	Non carbohydrate metabolism	MKLTHKQVLSR	2	-1.0927
610	498	NP_001087276	MGC85281	MGC85281	MGC85281 protein	lipid binding; transport; transporter activity	-1.08436	1.29135	1.16135	1.12519	Metabolism	Non carbohydrate metabolism	TIITCDSGVLNQVQK	1	1.29135
611	1196	NP_001087353	MGC85548	MGC85548	MGC85548 protein	oxidation reduction; oxidoreductase activity	-1.08111	1.23968	1.28442	1.33705	Metabolism	Non carbohydrate metabolism	WVDQSCPVLLEDPVLVSIGK	2	1.33705
612	1179	NP_001086453	mthfsd	mthfsd	Methenyltetrahydrofolate synthetase domain-containing protein	5-formyltetrahydrofolate cyclo-ligase activity; ATP binding; RNA binding; folic acid and derivative biosynthetic process	1.19353	1.21593	-1.05633	2.25795	Metabolism	Non carbohydrate metabolism	ITPPPGANK	2	2.25795
613	62	CAA66476	Nme1	Nme1 (nme2)	Nucleoside diphosphate kinase A2	ATP binding; CTP biosynthetic process; GTP biosynthetic process; UTP biosynthetic process; cytoplasm; magnesium ion binding; nucleoside diphosphate kinase activity	-1.30842	-1.19945	-1.2471	-1.79821	Metabolism	Non carbohydrate metabolism	VMLGETNPADSKPGTIR	1	-1.19945
614	875	BAE54372	p54nrb	p54nrb	54 kD nuclear RNA-binding protein	nucleic acid binding; nucleotide binding	1.09819	1.16692	1.33154	1.64056	Metabolism	Non carbohydrate metabolism	NIPQFVSNELLEEAFSMFGQVER	2	1.64056
615	1019	NP_001107544	pmp2	pmp2 (LOC100135411)	hypothetical protein LOC100135411	lipid binding; transport; transporter activity	-1.14479	1.23772	1.09716	1.05234	Metabolism	Non carbohydrate metabolism	LTDSQGFDEYMQSLGVGFATR	2	1.23772
616	992	AAI23079	ppcs	ppcs	Phosphopantothenoylcysteine synthetase		-1.64089	-1.10111	NC	1.08853	Metabolism	Non carbohydrate metabolism	MVPKMLSPLVK	2	1.08853
617	1153	AAI23231	ptar1-A	ptar1-A	Protein prenyltransferase alpha subunit repeat-containing protein 1-A	protein amino acid prenylation; protein prenyltransferase activity	-1.20251	1.83736	1.54458	NC	Metabolism	Non carbohydrate metabolism	DLQLGKLALTKFPK	2	1.83736
618	927	AAI23077	rage	rage	Renal tumor antigen	ATP binding; protein amino acid phosphorylation; protein serine/threonine kinase activity	NC	-1.61954	-1.71274	-1.55223	Metabolism	Non carbohydrate metabolism	SVFPTPGNNGKFPVLPSVK	2	-1.55223
619	1150	NP_001083138	rbm12b	rbm12b (MGC68792)	hypothetical protein LOC398766	nucleic acid binding; nucleotide binding	-1.23775	-1.77386	-2.528	-4.47277	Metabolism	Non carbohydrate metabolism	HFFSGLHIPDGGVHITGGK	2	-1.23775
620	1090	CAA64745	rbp3	rbp3	Retinol-binding protein 3	cytoplasm; interphotoreceptor matrix; proteolysis; receptor activity; serine-type peptidase activity	NC	1.0787	1.30358	-1.24955	Metabolism	Non carbohydrate metabolism	VLGKPYGSKK	2	1.30358
621	939	AAH56045	rdhl	rdhl	Rdhl-prov protein	binding; oxidation reduction; oxidoreductase activity	-1.20899	1.29919	NC	-2.31873	Metabolism	Non carbohydrate metabolism	RLPVEIK	2	1.29919
622	1094	NP_003013	SH3BGRL	SH3BGRL	SH3 domain-binding glutamic acid-rich-like protein	SH3 domain binding; SH3/SH2 adaptor activity; cytoplasm; nucleus	1.25782	1.06035	-1.17863	-1.18231	Metabolism	Non carbohydrate metabolism	ENNVVYAFLGLTAPPGSK	2	1.25782
623	657	AAH92243	sh3tc1	sh3tc1	Sh3tc1 protein	binding	NC	4.04935	5.30797	13.2418	Metabolism	Non carbohydrate metabolism	CLEQKNK	2	13.2418
624	327	NP_001083070	tf-B	tf-B (tf-A)(tf)	Transferrin	cellular iron ion homeostasis; extracellular region; ferric iron binding; iron ion transport	1.24454	1.41941	1.33331	1.3808	Metabolism	Non carbohydrate metabolism	IVVNQQSLYGR	1	1.41941
625	964	NP_001039174	TNeu069g17.1-001	TNeu069g17.1-001	Novel zinc finger C-x8-C-x5-C-x3-H type protein	nucleic acid binding; zinc ion binding	NC	1.10681	1.19323	1.3565	Metabolism	Non carbohydrate metabolism	EFMALLSEK	2	1.3565
626	871	NP_001015926	uap1l1	uap1l1 (TGas075i06.1)	UDP-N-acetylhexosamine pyrophosphorylase-like protein 1	metabolic process; nucleotidyltransferase activity	1.15869	-1.35016	-1.22942	1.09087	Metabolism	Non carbohydrate metabolism	TLYQIQAER	2	1.15869
627	366	NP_001079399			apolipoprotein A-I	extracellular region; lipid binding; lipid transport; lipoprotein metabolic process	2.06694	2.06694	1.81997	1.44032	Metabolism	Non carbohydrate metabolism	SNLTPYSDDVR	1	2.06694
628	453	NP_001080043			hypothetical protein LOC379735	extracellular region; lipid binding; lipid transport; lipoprotein metabolic process	1.14208	1.40343	1.07162	1.19157	Metabolism	Non carbohydrate metabolism	ATLLPYVDELQK	1	1.40343
629	198	NP_001079580			ferritin heavy chain	cellular iron ion homeostasis; ferric iron binding; ferroxidase activity; iron ion transport; oxidation reduction	NC	1.40044	1.42652	1.85306	Metabolism	Non carbohydrate metabolism	DEWSNTLEAMQAALQLEK	1	1.85306
630	1211	NP_001016377	aldh7a1	aldh7a1 (TEgg002i10.1-001)	Aldehyde dehydrogenase 7 family, member A1	oxidation reduction; oxidoreductase activity	NC	-1.19693	-1.23069	-1.67021	Cell Protection	Inflammatory-Related	IWADIPAPKRGEIVR	2	-1.19693
631	370	AAI08835	c3	c3	C3 protein	extracellular space; protein binding	1.12471	1.18587	NC	1.25239	Cell Protection	Inflammatory-Related	DYLIWGVTGDLWR	1	1.25239
632	469	BAA11188	c4a	c4a	Fourth component of complement	endopeptidase inhibitor activity; extracellular space; protein binding	1.40317	1.2761	1.05105	1.36109	Cell Protection	Inflammatory-Related	VSLLQPASAVIYDFYEPNIK	1	1.40317
633	867	AAH82504	csf1r	csf1r	Tyrosine-protein kinase receptor	ATP binding; integral to membrane; protein amino acid phosphorylation; transmembrane receptor protein tyrosine kinase activity; transmembrane receptor protein tyrosine kinase signaling pathway	-1.72528	-1.52053	-1.57141	-1.96272	Cell Protection	Inflammatory-Related	TLGAGAFGKVMEATAVGLGNEDSAVTVAVK	2	-1.52053
634	92	AAH56109	ctsc	ctsc	cathepsin C	cysteine-type endopeptidase activity; proteolysis	-1.04784	1.38265	1.63773	1.73314	Cell Protection	Inflammatory-Related	YLNDFGIVEESDFPYIGSDSPCTLK	1	1.73314
635	931	NP_001025689	cybb	cybb	Cytochrome b-245, beta polypeptide	FAD binding; electron carrier activity; integral to membrane; iron ion binding; oxidation reduction; oxidoreductase activity	1.11977	1.08712	NC	1.56145	Cell Protection	Inflammatory-Related	VGVFLCGPESLAETLSK	2	1.56145
636	607	NP_001090541	cyp1a1	cyp1a1 (LOC100036775)	hypothetical protein LOC100036775	electron carrier activity; heme binding; oxidation reduction; oxidoreductase activity, acting on paired donors, with incorporation or reduction of molecular oxygen, reduced flavin or flavoprotein as one donor, and incorporation of one atom of oxygen	-5.39826	-3.29897	-3.53697	-15.6919	Cell Protection	Inflammatory-Related	FLNTDGTMVNK	2	-3.29897
637	906	NP_001005711	cyp2c8	cyp2c8	Cytochrome P450, family 2, subfamily C, polypeptide 8	electron carrier activity; heme binding; oxidation reduction; oxidoreductase activity, acting on paired donors, with incorporation or reduction of molecular oxygen, reduced flavin or flavoprotein as one donor, and incorporation of one atom of oxygen	1.08077	-2.07255	-2.69263	-4.42837	Cell Protection	Inflammatory-Related	HLPGPHQK	2	1.08077
638	1155	NP_001015786	cyp3a4	cyp3a4 (MGC108372)	MGC108372 protein	electron carrier activity; heme binding; oxidation reduction; oxidoreductase activity, acting on paired donors, with incorporation or reduction of molecular oxygen, reduced flavin or flavoprotein as one donor, and incorporation of one atom of oxygen	1.39151	-1.48157	-1.47233	-2.09981	Cell Protection	Inflammatory-Related	GIVTLIPAYVLQR	2	1.39151
639	1017	AAP33502	dap10-A	dap10-A	Dap10-A protein	integral to membrane; receptor activity	1.6973	NC	-1.1609	1.07857	Cell Protection	Inflammatory-Related	IYINMPMKK	2	1.6973
640	316	AAC94959	epx	epx (PMR-1)	Polysomal ribonuclease 1	heme binding; peroxidase activity; response to oxidative stress	1.41013	NC	NC	1.40158	Cell Protection	Inflammatory-Related	FYYEQPSVFTNEQR	1	1.41013
641	653	NP_001083227	fmo5	fmo5 (MGC68633)	hypothetical protein LOC398813	FAD binding; NADP or NADPH binding; flavin-containing monooxygenase activity; intrinsic to endoplasmic reticulum membrane; oxidation reduction	-2.88158	-2.08203	-2.32327	-4.49657	Cell Protection	Inflammatory-Related	VIMKTNVK	2	-2.08203
642	99	AAH54171	gstm1	gstm1 (gstm3)	glutathione S-transferase M1	glutathione transferase activity; metabolic process	-1.10424	NC	1.08894	1.46759	Cell Protection	Inflammatory-Related	LGLDFPNLPYLVDGDVK	1	1.46759
643	834	NP_001085203	gstt1	gstt1 (MGC81156)	hypothetical protein LOC432297		-1.22238	-1.11253	1.07933	1.26874	Cell Protection	Inflammatory-Related	QMASEPLPPELLEFLK	2	1.26874
644	300	NP_001079873	ighv3-7	ighv3-7 (MGC69066) (igh@) (ighv3-74)	immunoglobulin heavy variable 3-7		1.45526	1.42653	1.27938	1.17669	Cell Protection	Inflammatory-Related	SPSLFPLISCGESMDPVTIGCLAK	1	1.45526
645	1058	AAI21470	il1rapl2	il1rapl2	Interleukin 1 receptor accessory protein-like 2	innate immune response; integral to membrane; signal transduction; transmembrane receptor activity	NC	-1.55361	-1.39235	-1.57196	Cell Protection	Inflammatory-Related	VNYEEVESLK	2	-1.39235
646	807	AAH72985	LOC443604	LOC443604	Lysozyme C	cell wall macromolecule catabolic process; lysozyme activity	1.1697	1.12654	1.11635	1.64618	Cell Protection	Inflammatory-Related	DLLSDDITQSVICAK	2	1.64618
647	206	NP_001085236	lta4h	lta4h (MGC78867)	hypothetical protein LOC432332	leukotriene biosynthetic process; leukotriene-A4 hydrolase activity; metallopeptidase activity; proteolysis; zinc ion binding	1.124	1.10847	1.11117	1.46868	Cell Protection	Inflammatory-Related	AGWEDVIPLALAMATEQGR	1	1.46868
648	670	NP_001088735	lysmd1	lysmd1	LysM and putative peptidoglycan-binding domain-containing protein 1		1.38182	1.8407	2.58937	4.22404	Cell Protection	Inflammatory-Related	LLHGARTR	2	4.22404
649	545	NP_001085522	MGC80314	MGC80314	MGC80314 protein	cell redox homeostasis	1.19338	1.18678	1.22303	1.24438	Cell Protection	Inflammatory-Related	VDEFSGANQSSLIQK	1	1.24438
650	1063	BAD02463	mif	mif	Macrophage migration inhibitory factor	cytokine activity; cytoplasm; dopachrome isomerase activity; extracellular space; inflammatory response; innate immune response; phenylpyruvate tautomerase activity	1.21212	1.0549	-1.07097	NC	Cell Protection	Inflammatory-Related	DSVPDTLLSDLTK	2	1.21212
651	246	AAL55400	mpo	mpo (POX2') (mpo-A)(POX2)	Myeloperoxidase, peroxidase 2'	heme binding; peroxidase activity; response to oxidative stress	1.52241	1.11231	NC	1.67097	Cell Protection	Inflammatory-Related	VILEGGVDPLLR	1	1.67097
652	1183	NP_892022	NNT	NNT	nicotinamide nucleotide transhydrogenase	NAD or NADH binding; NAD(P)+ transhydrogenase (AB-specific) activity; NAD(P)+ transhydrogenase (B-specific) activity; NADP or NADPH binding; electron carrier activity; integral to membrane; mitochondrial respiratory chain; oxidation reduction; proton transport; tricarboxylic acid cycle	1.08004	-1.17498	-1.14203	NC	Cell Protection	Inflammatory-Related	VTIAQGYDALSSMANISGYK	2	1.08004
653	1050	NP_003880	NR1I2	NR1I2	Nuclear receptor subfamily 1 group I member 2	Transcription regulation	2.42381	2.59659	2.40227	2.00857	Cell Protection	Inflammatory-Related	IMECLTELR	2	2.59659
654	1174	CAJ83205	ola1 (TTpA007h13.1)	ola1 (TTpA007h13.1)	Obg-like ATPase 1	ATP binding; GTP binding; hydrolase activity; intracellular	-1.20295	1.0735	1.09512	1.07721	Cell Protection	Inflammatory-Related	VPAFLNVVDIAGLVK	2	1.09512
655	946	CAA25406	penk-B	penk-B	Proenkephalin-A-B	extracellular region; neuropeptide signaling pathway; opioid peptide activity	1.05082	NC	NC	1.66417	Cell Protection	Inflammatory-Related	RSTDLEDETR	2	1.66417
656	1149	AAH91103	pglyrp1	pglyrp1	Pglyrp1 protein	N-acetylmuramoyl-L-alanine amidase activity; peptidoglycan catabolic process; protein binding	2.17603	-1.08481	-1.28624	-1.32389	Cell Protection	Inflammatory-Related	APNTAAQKAAKDLISCGVAKK	2	2.17603
657	89	NP_001011135	prdx1	prdx1 (PRDX1)(prdx2 ) (TGas084c12.1-001)	Peroxiredoxin 1	antioxidant activity; cell redox homeostasis; oxidoreductase activity	1.08324	1.15561	1.19573	1.59907	Cell Protection	Inflammatory-Related	LVQAFQFTDK	1	1.59907
658	480	NP_001085580	prdx5	prdx5 (MGC82521)	MGC82521 protein	cell redox homeostasis; oxidoreductase activity	NC	NC	NC	1.23812	Cell Protection	Inflammatory-Related	VGDQLPNVQVYEGGPGNK	1	1.23812
659	575	NP_001084316	prdx6-prov	prdx6-prov	peroxiredoxin 6	antioxidant activity; cell redox homeostasis; oxidoreductase activity	-1.137	1.07735	1.10492	1.12392	Cell Protection	Inflammatory-Related	DINSYNCDEPTETLPFPIIADPK	1	1.12392
660	158	NP_001006847	prtn3	prtn3 (ela2)	Elastase 2, neutrophil	proteolysis; serine-type endopeptidase activity	1.78564	1.23856	1.12063	1.9388	Cell Protection	Inflammatory-Related	VQVVSLPSANEDVPAGTQCVTAGWGR	1	1.9388
661	511	ABB30002	ptx	ptx	PXN-FBPL	cell adhesion	NC	NC	-1.10514	NC	Cell Protection	Inflammatory-Related	GIAQQSSLYNMYGEPK	1	-1.10514
662	816	AAH77367	socs6	socs6 (socs6-prov)	Socs6-prov protein	intracellular signaling cascade; protein binding	-1.12506	-1.66074	-1.41718	-1.86157	Cell Protection	Inflammatory-Related	YLLSLSFR	2	-1.12506
663	1158	NP_001080933	sod1-B	sod1-B	Superoxide dismutase [Cu-Zn] B	antioxidant activity; copper ion binding; cytoplasm; oxidation reduction; superoxide dismutase activity; superoxide metabolic process; zinc ion binding	-1.14667	1.04766	NC	1.40531	Cell Protection	Inflammatory-Related	HVGDLGNVTAK	2	1.40531
664	690	CAJ81793	TEgg023j21.1-001	TEgg023j21.1-001	Novel glutathione S-transferase omega protein	cytoplasm; glutathione transferase activity; metabolic process	1.13324	-1.80214	-2.51882	-3.99571	Cell Protection	Inflammatory-Related	VININLK	2	1.13324
665	1018	NP_001083319	tm9sf4	tm9sf4 (LOC398864)	transmembrane 9 superfamily protein member 4	integral to membrane	4.69425	2.36831	2.00453	2.51356	Cell Protection	Inflammatory-Related	SFYVPGVAPINFLQDAP	2	4.69425
666	999	AAB20020			PGQ=antimicrobial peptide		NC	1.21236	1.23209	-1.34855	Cell Protection	Inflammatory-Related	GVLSNVIGYLK	2	1.23209
667	827	CAA51225			Xenoxin-1	defense response; extracellular region	NC	2.54153	1.85342	4.53289	Cell Protection	Inflammatory-Related	CVNLQANGIK	2	4.53289
668	667	AAR84081	bax	bax (bax-A)	Bax	regulation of apoptosis	1.54029	-1.53457	-1.93064	-9.07075	Cell Protection	Apoptosis-Related	KIGDELDANMELQR	2	1.54029
669	1197	NP_001103523	cyfip2	cyfip2	cytoplasmic FMR1 interacting protein 2		-1.04719	NC	-1.6155	-1.72012	Cell Protection	Apoptosis-Related	EGERLEVRMK	2	-1.04719
670	907	NP_001116911	dapk1	dapk1	death-associated protein kinase 1	ATP binding; protein amino acid phosphorylation; protein binding; protein serine/threonine kinase activity; signal transduction	1.23636	-1.48327	-1.57838	-1.91969	Cell Protection	Apoptosis-Related	YDKSLALLK	2	1.23636
671	603	NP_001084884	MGC83934	MGC83934	hypothetical protein LOC431935	NAD+ ADP-ribosyltransferase activity; nucleus	1.09491	2.32275	2.69357	21.662	Cell Protection	Apoptosis-Related	TAVIVNSLGANRNLNEGNISKAILR	2	21.662
672	680	AAD20341	pdcd6ip	pdcd6ip	Programmed cell death 6-interacting protein	protein transport	1.28459	1.48926	1.31858	1.89401	Cell Protection	Apoptosis-Related	FYNDLTDILLK	2	1.89401
673	826	AAH56053	tgm2	tgm2	Tgm2-prov protein	peptide cross-linking; protein-glutamine gamma-glutamyltransferase activity	2.01901	2.04327	1.90776	3.40974	Cell Protection	Apoptosis-Related	YGPTITDNNMIK	2	3.40974
674	966	CAJ83609	tia1	tia1 (TGas096n16.1-001)	TIA1 cytotoxic granule-associated RNA binding protein	nucleic acid binding; nucleotide binding	-1.15326	-1.65859	-1.66659	-2.02324	Cell Protection	Apoptosis-Related	DVTEPLILQVFSQLGPCK	2	-1.15326
675	732	NP_001086712	tm2d3	tm2d3	TM2 domain-containing protein 3	integral to membrane	-1.21592	1.49472	2.77848	4.8009	Cell Protection	Apoptosis-Related	MDLMMALK	2	4.8009
676	741	AAI22980	tnfrsf21	tnfrsf21	Tumor necrosis factor receptor superfamily, member 21	nucleic acid binding; protein binding; receptor activity; zinc ion binding	1.08736	-1.34851	-1.77934	-1.97182	Cell Protection	Apoptosis-Related	CILTIGVVLAGTTDAV	2	1.08736
677	855	NP_004286	TRAF4	TRAF4 (CART1) (MLN62) (RNF83)	TNF receptor-associated factor 4	DNA binding; apoptosis; cytoplasm; multicellular organismal development; nucleus; protein binding; regulation of apoptosis; signal transduction; zinc ion binding	-1.14802	1.20564	1.73123	2.56975	Cell Protection	Apoptosis-Related	CIHSEEGCR	2	2.56975
678	955	NP_001079415	canx	canx	calnexin	calcium ion binding; endoplasmic reticulum; protein folding; unfolded protein binding	-1.18107	-1.14051	-1.07356	1.10014	Cell Protection	Chaperones	DSNLPGDLGLVLMSR	2	1.10014
679	509	NP_001006757	cct2	cct2 (TTpA012n08.1-001)	Chaperonin containing TCP1, subunit 2 (Beta)	ATP binding; cytoplasm; protein folding; unfolded protein binding	1.19334	1.19334	1.20809	1.39388	Cell Protection	Chaperones	VQDDEVGDGTTSVTVLAAELLR	1	1.39388
680	476	AAH64256	cct3	cct3	Chaperonin subunit 3 (Gamma)	ATP binding; cytoplasm; embryonic eye morphogenesis; negative regulation of retinal cell programmed cell death; protein folding; unfolded protein binding	-1.15447	-1.05724	NC	1.08105	Cell Protection	Chaperones	ILQMEEEYIQQVCEDIIR	1	1.08105
681	666	CAJ81480	cct4	cct4 (TEgg006b08.1-001)	chaperonin containing TCP1, subunit 4 (delta)	ATP binding; cytoplasm; protein folding; unfolded protein binding	-1.0969	1.20661	1.28012	1.53483	Cell Protection	Chaperones	AFADALEIIPFTLAENAGLNPISTVTELR	2	1.53483
682	332	AAH44997	cct5	cct5	Chaperonin containing TCP1, subunit 5 (epsilon)	ATP binding; cytoplasm; protein folding; unfolded protein binding	-1.23699	NC	1.13608	1.37864	Cell Protection	Chaperones	ISDSFPVDLENLEPLIQTAMTTLGSK	1	1.37864
683	416	NP_001086080	cct6a	cct6a (MGC81949) (cct6b)	MGC81949 protein	ATP binding; cytoplasm; protein folding; unfolded protein binding	-1.11917	1.32781	1.28635	1.6542	Cell Protection	Chaperones	NAIEDGSVVPGAGALEVAIADALVK	1	1.6542
684	427	NP_001087037	cct7	cct7 (cct7-prov)	chaperonin containing TCP1, subunit 7	ATP binding; cytoplasm; protein folding; unfolded protein binding	-1.0846	NC	NC	1.21696	Cell Protection	Chaperones	MVVDAVSLLDDLLQLK	1	1.21696
685	570	AAH45040	cct8	cct8	Cct8-prov protein	ATP binding; cytoplasm; protein folding; unfolded protein binding	1.28828	1.07448	NC	1.36459	Cell Protection	Chaperones	DVDEVASLLQTAIMSK	1	1.36459
686	531	AAH54186	CypA	CypA	CypA protein	peptidyl-prolyl cis-trans isomerase activity; protein folding	-1.11493	-1.08496	NC	-1.06864	Cell Protection	Chaperones	VFFDVAADGCPLGR	1	-1.06864
687	1078	AAH42291	dnaja1	dnaja1	Dnaja1-prov protein	heat shock protein binding; protein folding; unfolded protein binding; zinc ion binding	NC	NC	1.14443	1.13184	Cell Protection	Chaperones	EGGMGGGGGFASPMDIFDMFFGGGGR	2	1.14443
688	602	CAJ82408	dnajc9	dnajc9 (TNeu057l14.1-001)	DnaJ (Hsp40) homolog, subfamily C, member 9	heat shock protein binding	NC	-2.49158	-3.14195	-32.7782	Cell Protection	Chaperones	EIPSYNAFVK	2	-2.49158
689	448	AAF35906	fkbp10	fkbp10	FK506-binding protein	calcium ion binding; protein folding	NC	1.37598	1.37792	1.70502	Cell Protection	Chaperones	SIADMFVNQDR	1	1.70502
690	947	NP_001079493	fkbp2	fkbp2 (MGC53657)	FK506 binding protein 2 (13 kDa)	protein folding	-1.14702	NC	1.09266	1.50757	Cell Protection	Chaperones	LEDGTEFDSSIPR	2	1.50757
691	699	ABE65386	hsp110	hsp110	Heat shock protein 110	ATP binding; response to stress	1.24305	1.37023	1.53093	4.06011	Cell Protection	Chaperones	QVYIEKLEELK	2	4.06011
692	188	NP_001106370	hsp70	hsp70	heat shock 70kDa protein	ATP binding	-1.07006	1.1444	1.3186	1.43954	Cell Protection	Chaperones	VEIIANDQGNR	1	1.43954
693	222	NP_001072765	hsp90aa1.2	hsp90aa1.2	Heat shock protein 90kDa alpha (Cytosolic), class A member 1, gene 2	ATP binding; protein folding; response to stress; unfolded protein binding	-1.14277	1.14188	1.27377	1.16726	Cell Protection	Chaperones	GVVDSEDLPLNISR	1	1.27377
694	152	NP_001084280	hsp90b1	hsp90b1	Heat shock protein gp96	ATP binding; protein folding; response to stress; unfolded protein binding	-1.10624	1.09327	1.21866	1.37795	Cell Protection	Chaperones	GVVDSDDLPLNVSR	1	1.37795
695	1038	AAH76984	hspa4	hspa4 (hspa4l) (osp94)	Osmotic stress protein 94 kDa	ATP binding	-1.13832	-1.17318	-1.11867	-1.23771	Cell Protection	Chaperones	EFSITDLVPYPISLK	2	-1.11867
696	176	NP_001079627	hspa9	hspa9 (MGC52616)	heat shock protein, 74 kDa, A	ATP binding; protein folding; unfolded protein binding	NC	1.07045	1.13189	1.36412	Cell Protection	Chaperones	SQFEGIVGDLIK	1	1.36412
697	942	NP_001006882	hspe1	hspe1 (TEgg035e15.1-001)	Heat shock 10kDa protein 1	ATP binding; protein folding; response to stress	-1.16188	NC	1.25297	1.37549	Cell Protection	Chaperones	LAAETVTK	2	1.37549
698	901	NP_001006873	mapkapk5	mapkapk5	Mitogen-activated protein kinase-activated protein kinase 5	ATP binding; protein amino acid phosphorylation; protein serine/threonine kinase activity	1.30303	1.09628	1.11303	1.68642	Cell Protection	Chaperones	DTSILEEYNINWTQK	2	1.68642
699	147	AAH46736	P4hb	P4hb	prolyl 4-hydroxylase, beta polypeptide	cell redox homeostasis; endoplasmic reticulum; isomerase activity	1.1013	1.2604	1.40206	1.86618	Cell Protection	Chaperones	AEAVDDVPFGITSSEAAFSK	1	1.86618
700	82	NP_001080051	pdia3	pdia3	glucose regulated protein, 58kDa	cell redox homeostasis; endoplasmic reticulum; isomerase activity	1.14932	1.15521	1.33174	1.93695	Cell Protection	Chaperones	FLQDYFDGK	1	1.93695
701	993	NP_001088331	pdia4	pdia4 (LOC495169)	hypothetical protein LOC495169	cell redox homeostasis; endoplasmic reticulum; endoplasmic reticulum lumen; protein binding; protein disulfide isomerase activity	NC	NC	1.18583	2.15632	Cell Protection	Chaperones	DGDDVGVLGVFSGEEDHAYQLYQDAANSLR	2	2.15632
702	224	CAJ82905	pdia6	pdia6 (TTpA012p18.1-001)	Protein disulfide isomerase family A, member 6	cell redox homeostasis; isomerase activity	NC	1.39799	1.50254	1.75135	Cell Protection	Chaperones	GSFSEQGINEFLR	1	1.75135
703	248	NP_001080305	pdip5	pdip5	protein disulfide isomerase-related protein	cell redox homeostasis; isomerase activity	1.04564	1.21074	1.2167	1.33958	Cell Protection	Chaperones	TADAIVDAALNSLR	1	1.33958
704	263	AAH41536	ppia	ppia (CypA)	Peptidyl-prolyl cis-trans isomerase	peptidyl-prolyl cis-trans isomerase activity; protein folding	-1.12042	1.32143	1.44542	1.69181	Cell Protection	Chaperones	VFFDIAANECPMGR	1	1.69181
705	1187	NP_001080505	ppib	ppib	Peptidyl-prolyl cis-trans isomerase	peptidyl-prolyl cis-trans isomerase activity; protein folding	1.25539	1.26948	1.09433	1.37605	Cell Protection	Chaperones	IVIGLFGK	2	1.37605
706	590	AAD34971	TCP1	TCP1	t-complex polypeptide 1	ATP binding; cytoplasm; protein folding; unfolded protein binding	-1.19419	-1.24405	-1.15759	-1.24846	Cell Protection	Chaperones	ICDDELILVK	1	-1.15759
707	1004	NP_001080756	tlp19	tlp19	thioredoxin-like protein p19	cell redox homeostasis	NC	-1.44335	-1.48238	-1.78755	Cell Protection	Chaperones	YFYNTAEQVTEAMK	2	-1.44335
708	687	CAJ81553	tra1	tra1 (TGas133m12.1-001)	Tumor rejection antigen (Gp96) 1	ATP binding; protein folding; response to stress; unfolded protein binding	1.29138	1.17593	1.41772	1.8692	Cell Protection	Chaperones	EYEPLLTWMK	2	1.8692
709	314	AAH63355	txndc5	txndc5	Thioredoxin domain containing 5	cell redox homeostasis; isomerase activity	1.06875	NC	1.16448	1.60576	Cell Protection	Chaperones	DLETLQNFVLR	1	1.60576
710	1203	NP_001016375	asb6	asb6 (TEgg109h20.1-001)	Ankyrin repeat and SOCS box-containing 6	intracellular signaling cascade	-1.78725	-1.16471	1.22333	-1.28925	Degradation	Degradation_ubiquitin proteasome	NGKTALLHALASSDGVQIHNIENIR	2	1.22333
711	743	NP_001006723	cops6	cops6	COP9 constitutive photomorphogenic homolog subunit 6		1.11486	1.36467	1.4859	1.95523	Degradation	Degradation_ubiquitin proteasome	FLKLNPMTKHTD	2	1.95523
712	1127	CAJ83337	gan	gan (TNeu031k16.1-001)	Giant axonal neuropathy (Gigaxonin)	protein binding	-1.48394	-1.61792	-1.59747	-1.57526	Degradation	Degradation_ubiquitin proteasome	LSEETIQDVVQAADLLLLTDLK	2	-1.48394
713	925	NP_001085604	herc3	herc3 (MGC82587)	MGC82587 protein	acid-amino acid ligase activity; intracellular; modification-dependent protein catabolic process; protein modification process	-1.61923	1.10389	1.46939	NC	Degradation	Degradation_ubiquitin proteasome	SMVVGSNNYNWQELEENATYK	2	1.46939
714	967	NP_001085755	herc6	herc6 (MGC80684)	MGC80684 protein	acid-amino acid ligase activity; intracellular; modification-dependent protein catabolic process; protein modification process	-1.16523	NC	1.09915	1.17758	Degradation	Degradation_ubiquitin proteasome	KGFLMFLTGNDK	2	1.17758
715	1143	NP_001081217	LOC397716	LOC397716	Proteasome subunit beta type	cytosol; nucleus; proteasome core complex; proteolysis involved in cellular protein catabolic process; threonine-type endopeptidase activity	1.0982	-1.30173	-1.17122	1.04915	Degradation	Degradation_ubiquitin proteasome	LTPVHDR	2	1.0982
716	1051	AAI22087	mtbp	mtbp	Mtbp protein		1.57753	1.39449	1.25034	2.02695	Degradation	Degradation_ubiquitin proteasome	LMLDQLCSLTDK	2	2.02695
717	303	NP_001080690	psma4	psma4	proteasome alpha 4 subunit	cytosol; nucleus; proteasome core complex; threonine-type endopeptidase activity; ubiquitin-dependent protein catabolic process	-1.16651	NC	NC	1.30013	Degradation	Degradation_ubiquitin proteasome	LNDDMACSVAGITSDANVLTNELR	1	1.30013
718	1001	NP_001086785	psma6	psma6 (psma6-prov)	proteasome alpha 6 subunit	cytosol; proteasome core complex; threonine-type endopeptidase activity; ubiquitin-dependent protein catabolic process	1.20325	1.30167	1.61293	2.21675	Degradation	Degradation_ubiquitin proteasome	YGYEIPVDMLCK	2	2.21675
719	1161	AAH61282	psma7	psma7 (TNeu062j21.1-001)	Proteasome (prosome, macropain) subunit, alpha type 7	cytosol; proteasome core complex; threonine-type endopeptidase activity; ubiquitin-dependent protein catabolic process	1.51216	NC	1.11493	1.32792	Degradation	Degradation_ubiquitin proteasome	LTVEDPVTVEYITR	2	1.51216
720	519	AAH61284	psmb1	psmb1 (TTpA010b18.1-001)	Proteasome (prosome, macropain) subunit, beta type, 1	cytosol; nucleus; proteasome core complex; proteolysis involved in cellular protein catabolic process; threonine-type endopeptidase activity	1.12981	-1.10353	-1.23155	-1.34756	Degradation	Degradation_ubiquitin proteasome	AGGSASAMLQPLLDNQIGYK	1	1.12981
721	1214	CAJ83196	psmb3	psmb3 (TTpA006j08.1-001)	proteasome (prosome macropain) subunit beta type 3	cytosol; nucleus; proteasome core complex; proteolysis involved in cellular protein catabolic process; threonine-type endopeptidase activity	-1.08803	NC	1.08145	-1.06774	Degradation	Degradation_ubiquitin proteasome	TFMSMVANLLYER	2	1.08145
722	121	CAA71487	psmc3-A	psmc3-A (tbp6)	26S protease regulatory subunit 6A-A	ATP binding; cytosol; nucleoside-triphosphatase activity; nucleus; protein catabolic process; protein complex	NC	NC	1.06293	1.39532	Degradation	Degradation_ubiquitin proteasome	TMLELLNQLDGFQPNMQVK	1	1.39532
723	1000	NP_001124002	psmc3ip (LOC100170440)	psmc3ip (LOC100170440)	LOC100170440 protein		-1.18841	-1.16392	-1.51759	-1.45189	Degradation	Degradation_ubiquitin proteasome	EAAASSIILK	2	-1.16392
724	360	NP_001083300	psmc4	psmc4	proteasome 26S ATPase subunit 4 isoform 1	ATP binding; cytoplasm; nucleoside-triphosphatase activity; nucleus; protein catabolic process	-1.13482	1.07707	1.19152	1.32101	Degradation	Degradation_ubiquitin proteasome	ENAPAIIFIDEIDAIATK	1	1.32101
725	773	CAA57512	psmc5	psmc5 (sug1)	26S protease regulatory subunit 8	ATP binding; cytosol; nucleoside-triphosphatase activity; nucleus; protein catabolic process; protein complex	1.06514	1.22545	1.18515	1.50802	Degradation	Degradation_ubiquitin proteasome	TMLELLNQLDGFEATK	2	1.50802
726	949	AAH64227	psmc6	psmc6 (TGas131c05.1-001)	Proteasome (Prosome, macropain) 26S subunit, ATPase, 6	ATP binding; cytosol; nucleoside-triphosphatase activity; nucleus; protein catabolic process; protein complex	NC	1.20196	1.49856	2.09069	Degradation	Degradation_ubiquitin proteasome	ALQSVGQIVGEVLK	2	2.09069
727	1015	NP_002798	PSMD1	PSMD1	26S proteasome non-ATPase regulatory subunit 1	anaphase-promoting complex-dependent proteasomal ubiquitin-dependent protein catabolic process; enzyme regulator activity; negative regulation of ubiquitin-protein ligase activity during mitotic cell cycle; positive regulation of ubiquitin-protein ligase activity during mitotic cell cycle; proteasome regulatory particle; protein binding; regulation of protein catabolic process	-1.29714	-1.2221	-1.1259	-1.078	Degradation	Degradation_ubiquitin proteasome	MITSAAGILSLLDEDEPQLK	2	-1.078
728	793	AAH45091	Psmd12	Psmd12	Psmd12 protein		-1.13915	-2.0101	-2.50696	-3.37963	Degradation	Degradation_ubiquitin proteasome	LQEVIEILLSLEK	2	-1.13915
729	674	NP_001016834	rnf216	rnf216	ring finger protein 216		-1.28627	-1.63433	-1.54993	-2.24856	Degradation	Degradation_ubiquitin proteasome	VLPENILQK	2	-1.28627
730	1080	AAF80255	siah2	siah2	seven in absentia-like protein	cytoplasm; multicellular organismal development; nucleus; protein binding; protein ubiquitination; ubiquitin-dependent protein catabolic process; ubiquitin-protein ligase activity; zinc ion binding	1.19357	-1.21295	-1.05638	1.06598	Degradation	Degradation_ubiquitin proteasome	LELNGNR	2	1.19357
731	1125	NP_004229	TRIP12	TRIP12 (KIAA0045)	thyroid hormone receptor interactor 12	modification-dependent protein catabolic process; proteasome complex; protein ubiquitination; thyroid hormone receptor binding; ubiquitin-protein ligase activity	1.07238	-1.23348	-1.06323	1.49045	Degradation	Degradation_ubiquitin proteasome	IDPLALVQAIER	2	1.49045
732	515	NP_001128500	uba1	uba1 (uba1b)	Ubiquitin-activating enzyme E1	ATP binding; ligase activity; modification-dependent protein catabolic process; protein modification process; small protein activating enzyme activity	NC	NC	1.0498	1.15909	Degradation	Degradation_ubiquitin proteasome	GLFGQLFCDFGK	1	1.15909
733	854	NP_001017091	uba2	uba2 (sae2) (uble1b) (TEgg032e11.1)	ubiquitin-like modifier activating enzyme 2	ATP binding; ligase activity; modification-dependent protein catabolic process; nucleus; protein modification process; small protein activating enzyme activity	1.1825	1.83162	1.49348	1.88783	Degradation	Degradation_ubiquitin proteasome	FNQLFGEEDADQE	2	1.88783
734	672	AAI14655	UBE2D2	UBE2D2	Ubiquitin-conjugating enzyme E2 D2	ATP binding; modification-dependent protein catabolic process; post-translational protein modification; regulation of protein metabolic process; ubiquitin-protein ligase activity	-1.09395	1.21182	1.29558	1.62311	Degradation	Degradation_ubiquitin proteasome	VLLSICSLLCDPNPDDPLVPEIAR	2	1.62311
735	1106	NP_001016063	ube2l3	ube2l3 (TGas072i09.1-001)	ubiquitin-conjugating enzyme E2L 3	modification-dependent protein catabolic process; post-translational protein modification; regulation of protein metabolic process; small conjugating protein ligase activity	-1.43764	NC	-1.17804	1.32843	Degradation	Degradation_ubiquitin proteasome	TDQVIQSLIALVNDPQPEHPLR	2	1.32843
736	715	AAI21963	ube3c	ube3c (MGC146390)	Ubiquitin protein ligase E3C	acid-amino acid ligase activity; intracellular; modification-dependent protein catabolic process; protein modification process	-1.63138	-1.59727	-1.64501	-1.9585	Degradation	Degradation_ubiquitin proteasome	NAIIIQSFVR	2	-1.59727
737	727	NP_001089665	ubr2	ubr2 (MGC115523)	hypothetical protein LOC734725	protein binding; protein catabolic process; ubiquitin-protein ligase activity; zinc ion binding	-1.32889	-1.7312	-1.745	-2.25383	Degradation	Degradation_ubiquitin proteasome	MFSSIKNIR	2	-1.32889
738	1099	NP_001121438	zer1	zer1	zer-1 homolog		1.13196	-1.13117	-1.53006	-1.39383	Degradation	Degradation_ubiquitin proteasome	VIVQLHK	2	1.13196
739	415	AAY98517	a2m	a2m	Alpha-2-macroglobulin	endopeptidase inhibitor activity; extracellular space; protein binding	1.11303	1.09659	NC	-1.12144	Degradation	Degradation_Others	AYVTVLGDIMGTAMQNLDR	1	1.11303
740	828	NP_001005628	abce1	abce1 (TNeu092e19.1-001)	ATP-binding cassette, sub-family E (OABP), member 1	ATP binding; ATPase activity; electron carrier activity; iron-sulfur cluster binding	1.34174	-1.20462	-1.17797	-1.43182	Degradation	Degradation_Others	DFICCLYGVPS	2	1.34174
741	1077	NP_001011278	ahsg	ahsg	Alpha-2-HS-glycoprotein	cysteine-type endopeptidase inhibitor activity	-1.18512	-1.14999	-1.29374	-1.54612	Degradation	Degradation_Others	CPWVSPTPAENCPVRPR	2	-1.14999
742	491	AAH43635	arg1	arg1	Arg1 protein	arginase activity; arginine metabolic process; manganese ion binding	1.18578	1.16291	1.0765	1.52555	Degradation	Degradation_Others	TSVGVIGAPFSK	1	1.52555
743	1071	NP_001087503	asah1	asah1 (MGC82286)	MGC82286 protein	lipid metabolic process; lysosome	1.11504	1.07868	1.07454	1.28253	Degradation	Degradation_Others	LPLLIGTLPCPFGEEIK	2	1.28253
744	574	NP_001013632	CAPN1	CAPN1	calpain 1, large subunit	calcium ion binding; calcium-dependent cysteine-type endopeptidase activity; intracellular; proteolysis	-1.07024	-1.07253	-1.07761	1.22606	Degradation	Degradation_Others	MEDGEFWMAFQDFLR	1	1.22606
745	380	NP_001087910	capns1	capns1 (MGC84330)	MGC84330 protein	calcium ion binding	1.27161	1.46382	1.30526	1.53207	Degradation	Degradation_Others	GAIGSIASGQGGASGGQGGVGNIIGGAISSIAGGQGGGAGK	1	1.53207
746	861	NP_001016161	capns2	capns2 (capns1) (TNeu075k21.1-001)	Calpain, small subunit 2	calcium ion binding	-1.17064	1.57523	1.48742	1.84766	Degradation	Degradation_Others	TDGFSVDSCR	2	1.84766
747	930	NP_001008105	chid1	chid1	Chitinase domain-containing protein 1	cation binding; chitin catabolic process; chitinase activity; extracellular region; lysosome	1.09765	1.10884	-1.08759	-1.35264	Degradation	Degradation_Others	LSDTLVQTR	2	1.10884
748	1133	AAH75171	cndp2-prov	cndp2-prov (cndp2)	CNDP dipeptidase 2	metallopeptidase activity; protein dimerization activity; proteolysis	1.14091	-1.05577	NC	1.06774	Degradation	Degradation_Others	DIYDAIEFDLEDFACDIGADR	2	1.14091
749	823	AAO31611	darmin	darmin	Glutamate carboxypeptidase-like protein 1	carboxypeptidase activity; metallopeptidase activity; protein dimerization activity; proteolysis	-1.84078	-1.72497	-1.86605	-3.27421	Degradation	Degradation_Others	IPLPPVILAELGNDK	2	-1.72497
750	781	AAZ38887	dcp2	dcp2 (DCP2)	mRNA decapping enzyme [Xenopus laevis]	RNA binding; hydrolase activity; manganese ion binding	-1.15075	1.21578	1.52114	2.45024	Degradation	Degradation_Others	LGMAPNKFFMVIPFIRPLR	2	2.45024
751	1162	NP_057125	DERL2	DERL2 (DER2) (FLANA) (CGI-101) (SBBI53)	Derlin-2	ER-associated protein catabolic process; endoplasmic reticulum unfolded protein response; integral to endoplasmic reticulum membrane; positive regulation of cell growth; positive regulation of cell proliferation; protein binding; retrograde protein transport, ER to cytosol	-1.49597	1.2278	1.13178	-1.05495	Degradation	Degradation_Others	RNPYVR	2	1.2278
752	900	NP_001088447	dpys	dpys (LOC495311) (dpysl5)	hypothetical protein LOC495311	hydrolase activity, acting on carbon-nitrogen (but not peptide) bonds	-1.75332	-1.04562	-1.46563	-2.19869	Degradation	Degradation_Others	MASSSILIK	2	-1.04562
753	1040	NP_001088269	erlin2-A	erlin2-A (spfh2-A)	Endoplasmic reticulum lipid raft-associated protein 2-A	endoplasmic reticulum; integral to membrane	1.36299	-1.13829	-1.17414	1.10927	Degradation	Degradation_Others	IYFGQDIPNMFMDSSAGPR	2	1.36299
754	1101	NP_001120565	hal	hal (LOC100145719)	Histidine ammonia-lyase	ammonia ligase activity; biosynthetic process; cytoplasm; histidine ammonia-lyase activity; histidine catabolic process	-1.35026	-1.15666	-1.30411	-1.30866	Degradation	Degradation_Others	QADIVAALTLEVLK	2	-1.15666
755	902	NP_001128277	inmt	inmt	indolethylamine N-methyltransferase	methyltransferase activity	-1.50904	-1.31527	NC	-1.6488	Degradation	Degradation_Others	NEPGIFDWTTVIQAVCDLEGK	2	-1.31527
756	1182	AAH84069	LOC398701	LOC398701	LOC398701 protein		-1.31583	1.35006	1.19271	-1.28408	Degradation	Degradation_Others	CGNATLKK	2	1.35006
757	388	AAH84389	LOC495174	LOC495174	LOC495174 protein	proteolysis; serine-type endopeptidase activity	1.11745	1.1711	NC	1.3987	Degradation	Degradation_Others	VSSYLPWIQAVIR	1	1.3987
758	365	NP_001136375	LOC613063	LOC613063	hypothetical protein LOC613063	aspartic-type endopeptidase activity; proteolysis	1.19009	-1.11121	-1.35156	-1.47879	Degradation	Degradation_Others	DVKELLANEVPLK	1	1.19009
759	15	NP_001079570	MGC53360	MGC53360	cathepsin B	cysteine-type endopeptidase activity; proteolysis; regulation of catalytic activity	1.17125	1.65495	1.61724	2.4588	Degradation	Degradation_Others	AAWPNCPTIR	1	2.4588
760	472	NP_001085403	MGC82347	MGC82347	MGC82347 protein	aspartic-type endopeptidase activity; proteolysis	1.342	1.57355	1.31153	1.50288	Degradation	Degradation_Others	GGCEAIVDTGTSLITGPLEEVTALQK	1	1.57355
761	271	NP_001087296	MGC85345	MGC85345	MGC85345 protein	serine-type endopeptidase inhibitor activity	1.31277	1.7256	1.47313	1.47874	Degradation	Degradation_Others	IAADNPTENIFLSPVSISTAFAMLSLGAR	1	1.7256
762	377	AAH91705	mug1	mug1	Mug1 protein	endopeptidase inhibitor activity; extracellular space; protein binding	-1.10108	1.0974	1.12488	1.29486	Degradation	Degradation_Others	ASEIVNWLSK	1	1.29486
763	398	NP_001005701	napsa	napsa (ctsd)	Cathepsin D	aspartic-type endopeptidase activity; proteolysis	NC	-1.18477	-1.10926	-1.53243	Degradation	Degradation_Others	KFPSIRR	1	-1.10926
764	1186	NP_001082037	ovch1	ovch1	Polyprotein	proteolysis; serine-type endopeptidase activity	2.34938	2.08212	1.09398	1.25156	Degradation	Degradation_Others	VPIVSTKK	2	2.34938
765	1189	NP_001088835	pnpla4	pnpla4 (LOC496144)	hypothetical protein LOC496144	hydrolase activity; lipid catabolic process	-1.10061	-1.41002	-1.31558	-1.20973	Degradation	Degradation_Others	DAVNFLQLK	2	-1.10061
766	780	NP_999875	PRSSL1	PRSSL1 (UNQ782/PRO1599)	protease, serine-like 1	extracellular region; proteolysis; serine-type endopeptidase activity	1.23436	1.23245	1.16709	1.53271	Degradation	Degradation_Others	GFCSGDSGGPLVCR	2	1.53271
767	132	NP_001087612	psap	psap (MGC80725)	prosaposin	lysosome; sphingolipid metabolic process	1.10759	1.32544	1.28091	1.9989	Degradation	Degradation_Others	NVLCEVCELMVSQLEK	1	1.9989
768	538	NP_001107696	pzp	pzp	pregnancy-zone protein	endopeptidase inhibitor activity; extracellular space; protein binding	1.17187	1.23561	1.12438	1.16166	Degradation	Degradation_Others	VFQPFFVELTLPYSVVR	1	1.23561
769	428	AAH54235	serpina1	serpina1	Serpina1d-prov protein	serine-type endopeptidase inhibitor activity	1.20197	1.74416	1.38934	1.43718	Degradation	Degradation_Others	SVDLTIPK	1	1.74416
770	584	NP_001089382	serpinb1	serpinb1	Leukocyte elastase inhibitor	cytoplasm; serine-type endopeptidase inhibitor activity	-1.27614	-1.21973	-1.20693	-1.09564	Degradation	Degradation_Others	TFNFLPNFLSSVK	1	-1.09564
771	591	NP_001087743	serpinb4	serpinb4	MGC84275 protein	serine-type endopeptidase inhibitor activity	NC	1.05039	NC	1.30202	Degradation	Degradation_Others	NIFFSPLSISSAMGMVLLGAR	1	1.30202
772	972	NP_001087821	serpinf2	serpinf2 (MGC86518)	MGC86518 protein	serine-type endopeptidase inhibitor activity	-1.19706	1.4542	1.21383	-1.39608	Degradation	Degradation_Others	LEEGPDEKLEEGPDEKLEK	2	1.4542
773	440	BAA36581			Alpha-1-antiproteinase	serine-type endopeptidase inhibitor activity	1.14681	1.35923	1.13732	1.09885	Degradation	Degradation_Others	LGVTDVFSDEADLTGIVEEAK	1	1.35923
774	460	AAB51432			Endodermin	endopeptidase inhibitor activity; extracellular space; protein binding	1.09337	1.19057	1.18645	1.31518	Degradation	Degradation_Others	ATLFNYLSQTIR	1	1.31518
775	1103	AAA49672	cdc25-1-A	cdc25-1-A (cdc25a)	tyrosine phosphatase	cell division; intracellular; mitosis; protein amino acid dephosphorylation; protein binding; protein tyrosine phosphatase activity	2.25149	1.69491	1.82425	2.32967	Cell Cycle	G/S Phase	MILNLLR	2	2.32967
776	1171	AAH68761	chtf18	chtf18 (ctf18)	Chromosome transmission fidelity protein 18 homolog	ATP binding; DNA binding; DNA replication; cell cycle; nucleoside-triphosphatase activity; nucleus	1.7483	1.71285	1.55558	1.06664	Cell Cycle	G/S Phase	EDNDGAQQK	2	1.7483
777	837	XP_644124	lig1	lig1 (DDB_G0274493)	DNA ligase 1	ATP binding; DNA binding; DNA ligase (ATP) activity; DNA recombination; DNA repair; DNA replication; cell cycle; cell division; magnesium ion binding; nucleus	-1.74399	-1.17585	-1.4503	-2.60971	Cell Cycle	G/S Phase	KVPISK	2	-1.17585
778	333	AAH41541	mgmt	mgmt (LOC446289) (gnb2l1)	Gnb2l1-prov protein		-1.08075	NC	NC	1.06562	Cell Cycle	G/S Phase	YWLCAATGPSIK	1	1.06562
779	644	NP_001084420	nbn	nbn (NBS1)	Nijmegen breakage syndrome 1	G1/S transition checkpoint; Mre11 complex; blastocyst growth; double-strand break repair; isotype switching; mitotic cell cycle G2/M transition DNA damage checkpoint; nuclear inclusion body; protein N-terminus binding; regulation of fibroblast proliferation; telomere maintenance; transcription factor binding	-2.54275	-2.29483	-2.34859	-12.9165	Cell Cycle	G/S Phase	TDLLMGELK	2	-2.29483
780	833	AAH80365	pcna	pcna	Proliferating cell nuclear antigen	DNA binding; DNA polymerase processivity factor activity; DNA replication; PCNA complex; nucleus; regulation of DNA replication	-1.12445	1.24381	1.29481	1.32897	Cell Cycle	G/S Phase	MPSGEFAR	2	1.32897
781	288	BAA36690	prkdc	prkdc	DNA-dependent protein kinase catalytic subunit	ATP binding; DNA binding; DNA-dependent protein kinase activity; double-strand break repair via nonhomologous end joining; nucleus	1.09782	1.26167	1.21523	1.75349	Cell Cycle	G/S Phase	RADYQNFPEIMVEK	1	1.75349
782	1096	NP_001089585	rad52	rad52 (MGC115453)	hypothetical protein LOC734642	DNA recombination; DNA repair	-2.53477	-2.66814	-2.30379	-2.02918	Cell Cycle	G/S Phase	YSSFQQAQK	2	-2.02918
783	1121	CAJ82403	rnaseh2a	rnaseh2a (TNeu106o11.1-001)	ribonuclease H2, large subunit	RNA binding; RNA metabolic process; ribonuclease H activity	1.04983	1.08893	1.09972	2.21578	Cell Cycle	G/S Phase	VADSKTLSEAERER	2	2.21578
784	765	BAC56937	smc6	smc6 (smc6l1)	Structural maintenance of chromosomes protein 6	ATP binding; DNA recombination; DNA repair; chromosome; chromosome organization; nucleus; protein binding	-1.21471	-2.08507	-1.89355	-2.22657	Cell Cycle	G/S Phase	QEVELAKEK	2	-1.21471
785	755	NP_001016406	sumo2	sumo2 (TEgg046d06.1)	Small ubiquitin-related modifier 2	modification-dependent protein catabolic process; nucleus	-1.2112	1.20481	1.34286	2.08287	Cell Cycle	G/S Phase	VAGQDGSVVQFK	2	2.08287
786	821	NP_001091430	tbrg1	tbrg1 (LOC100049131)	hypothetical protein LOC100049131	DNA binding; nucleus	-1.12857	1.20008	1.32399	2.29955	Cell Cycle	G/S Phase	RVTEGTTR	2	2.29955
787	692	CAJ82238	TEgg011f05.1-001	TEgg011f05.1-001	Novel protein similar to brca1	DNA binding; DNA repair; nucleus; protein binding; zinc ion binding	1.11899	-1.71284	-1.62791	-1.98763	Cell Cycle	G/S Phase	KKENVPCPLCK	2	1.11899
788	870	AAH73072	telo2	telo2	Telomere length regulation protein TEL2 homolog	chromosome, telomeric region; cytoplasm; membrane; nucleus	1.06861	-1.23771	-1.12132	-1.63999	Cell Cycle	G/S Phase	ELLSVLVPRLK	2	1.06861
789	1041	BAD98297	wrnip1	wrnip1 (WRNIP1)	Werner helicase interacting protein 1	ATP binding; DNA binding; DNA repair; helicase activity	-1.58483	-1.37825	1.11784	1.4404	Cell Cycle	G/S Phase	DPIKQGIVIKEEHIK	2	1.4404
790	869	AAI00192	zmcm6-A	zmcm6-A (zmcm6a)	Zygotic DNA replication licensing factor mcm6-A	ATP binding; DNA binding; DNA replication initiation; MCM complex; cell cycle; regulation of DNA replication initiation; zinc ion binding	1.05473	-1.2092	-1.45649	-2.12048	Cell Cycle	G/S Phase	RFMLDTNKSR	2	1.05473
791	708	AAO31737	anln	anln	Actin-binding protein anillin	actin binding; cell cortex; cell division; cytoskeleton; mitosis; nucleus	-1.11058	2.00339	1.73991	2.03904	Cell Cycle	M Phase	ALLSPSNK	2	2.03904
792	976	AAC60300	cenpe	cenpe (XCENP-E)	Kinesin-related protein	ATP binding; microtubule; microtubule motor activity; microtubule-based movement	-1.16209	-1.67716	-1.55367	-1.65364	Cell Cycle	M Phase	NSLKEQVIDLNTQLQSL	2	-1.16209
793	631	BAA34058	chek1	chek1 (chk1)	Checkpoint kinase Chk1	ATP binding; cell cycle; cytoplasm; multicellular organismal development; nucleus; protein amino acid phosphorylation; protein serine/threonine kinase activity; response to DNA damage stimulus	NC	-2.02898	-2.32994	-4.55208	Cell Cycle	M Phase	ISATLLALLGKMLTENPQSR	2	-2.02898
794	801	AAD15962	ncapd2	ncapd2 (capd2) (cnap1) (eg7)	Condensin complex subunit 1	binding; cell division; chromosome condensation; cytoplasm; mitosis; nucleus	-1.6041	-1.40737	NC	1.46484	Cell Cycle	M Phase	SCVIQIYSR	2	1.46484
795	635	AAH44326	nek6	nek6 (nek6-prov)	NIMA-family kinase Nek6	ATP binding; protein amino acid phosphorylation; protein serine/threonine kinase activity; protein tyrosine kinase activity	-3.37661	-2.54231	-2.89237	-9.14991	Cell Cycle	M Phase	CTLADFK	2	-2.54231
796	904	CAA68905	numa1	numa1 (NuMA)	Nuclear/mitotic apparatus protein		-1.27285	2.01196	2.32107	1.20316	Cell Cycle	M Phase	LEEHNLILQG	2	2.32107
797	962	ABE01880	nusap1-A	nusap1-A	Nucleolar and spindle-associated protein 1-A	DNA binding; cell division; cytoplasm; meiosis; microtubule; mitosis; nucleus; spindle	-1.8851	-1.35568	-1.20389	1.293	Cell Cycle	M Phase	ASDITSVPSAGK	2	1.293
798	673	AAK52334	pafah1b1-B	pafah1b1-B (lis1-B)	Lissencephaly-1 homolog B	cell differentiation; cell division; centrosome; microtubule; mitosis; nervous system development; transport	1.08161	2.04597	2.80219	6.47847	Cell Cycle	M Phase	KYAGLLEK	2	6.47847
799	1138	AAH46839	plk1	plk1 (plx1)	Serine/threonine-protein kinase PLK1	ATP binding; cell division; centrosome; mitosis; nucleus; polo kinase kinase activity; protein amino acid phosphorylation; protein binding	1.07038	-1.22746	-1.2175	-1.31773	Cell Cycle	M Phase	LIMYNDGDSLQYIER	2	1.07038
800	1139	BAE48358	recql4	recql4 (XRecQ4)	RecQ4 protein	ATP binding; ATP-dependent helicase activity; DNA recombination; nucleic acid binding; zinc ion binding	1.42109	-1.05915	-1.05467	2.59688	Cell Cycle	M Phase	GEQFGGGGGGGKHFNR	2	2.59688
801	661	NP_001039141	sass6	sass6 (TEgg065g15.1-001)	spindle assembly 6 homolog		-1.17719	1.74858	2.75922	5.77052	Cell Cycle	M Phase	QLLKTNENVIAWLNK	2	5.77052
802	957	AAG43543	sept2-A	sept2-A (septa)	Septin-2A	GTP binding; cell division; mitosis; protein binding; septin complex; spindle	NC	1.22364	1.32879	1.34253	Cell Cycle	M Phase	STLINSLFLTDLYPER	2	1.34253
803	971	AAG00431	stag2	stag2 (sa2)	cohesin subunit XSA2	cell division; chromosome segregation; mitosis; nucleus; protein binding	1.65249	2.00292	2.05168	1.75774	Cell Cycle	M Phase	SNLQHAIR	2	2.05168
804	749	CAJ81856	tacc3	tacc3 (TEgg009i23.1-001)	Transforming acidic coiled-coil		NC	-2.01064	-1.9431	-2.30813	Cell Cycle	M Phase	NAAGNNLITSLPLK	2	-1.9431
805	1023	AAG59792	tp53bp1	tp53bp1	p53-binding protein 1	cytoplasm; nucleus	NC	-1.1104	-1.23446	1.17009	Cell Cycle	M Phase	ILPVPLENNK	2	1.17009
806	655	NP_001026855	TP53BP2	TP53BP2 (ASPP2) (BBP)	tumor protein p53 binding protein, 2 isoform 1	NF-kappaB binding; SH3 domain binding; SH3/SH2 adaptor activity; apoptosis; cell cycle; induction of apoptosis; negative regulation of cell cycle; nucleus; perinuclear region of cytoplasm; signal transduction	NC	4.04577	5.22979	13.9868	Cell Cycle	M Phase	FLKQQDQ	2	13.9868
807	166	NP_001005677	vcp	vcp	valosin-containing protein	ATP binding; ATPase activity; chromatin; cytoplasm; nucleus; protein complex binding; protein hexamerization	-1.07792	1.07923	1.14652	1.36835	Cell Cycle	M Phase	NAPAIIFIDELDAIAPK	1	1.36835
808	1027	NP_001006860	znf330	znf330 (TTpA018j23.1-001)	Zinc finger protein 330	nucleus; zinc ion binding	NC	-1.11996	-1.216	1.16835	Cell Cycle	M Phase	NLSMSTRSLK	2	1.16835
809	1185	NP_001089263	banp	banp	hypothetical protein LOC734310	DNA binding; cell cycle; chromatin modification; nucleus; regulation of transcription; transcription	-1.27458	1.27206	1.34222	1.2055	Cell Cycle	Other	QPNPIQVPMVAGSPLGATQTWNK	2	1.34222
810	1144	AAH93559	cdk5r2	cdk5r2	Cdk5r2 protein	cyclin-dependent protein kinase 5 activator activity; cyclin-dependent protein kinase 5 activator complex	-1.13737	NC	1.07993	-1.76707	Cell Cycle	Other	LVAATAKKK	2	1.07993
811	297	BAA31861	cirbp	cirbp (cirp)	cold-inducible RNA binding protein	RNA binding; nucleoplasm; nucleotide binding	1.14367	1.28268	1.25671	1.60484	Cell Cycle	Other	LFIGGLNFETNEDCLEQAFTK	1	1.60484
812	353	BAB19129	cirbp	cirbp (xCIRP2) (xcirp2)	cold-inducible RNA binding protein 2	nucleic acid binding; nucleotide binding	NC	-1.18878	-1.24436	-1.56682	Cell Cycle	Other	DSYDSYATHE	1	-1.18878
813	401	NP_001090491	cycb3	cycb3	cyclin B3	cell cycle; cell division; nucleus	1.95164	-1.27122	NC	-1.42002	Cell Cycle	Other	SVPAK	1	1.95164
814	897	CAJ81597	drg2	drg2 (TGas109b13.1-001)	Developmentally regulated GTP binding protein 2	GTP binding; intracellular	1.0558	-1.23397	NC	1.28892	Cell Cycle	Other	MFNAEVLFR	2	1.28892
815	771	NP_001088274	ecd	ecd (LOC495106)	ecdysoneless homolog		5.91634	4.45402	2.60661	3.18582	Cell Cycle	Other	VLTSVTFTK	2	5.91634
816	233	NP_001072169	grn	grn (GRN)	GRN protein		1.05035	NC	NC	1.53666	Cell Cycle	Other	DVQCDDMYSCPDGQTCCR	1	1.53666
817	182	NP_001080547	nap1l1-B	nap1l1-B (nap1-B)	Nucleosome assembly protein 1-like 1-B	cell differentiation; cyclin binding; cytoplasm; histone binding; nucleosome assembly; nucleus; positive regulation of transcription from RNA polymerase II promoter; primitive hemopoiesis; protein homooligomerization; spermatogenesis; transcription	-1.15688	1.37914	1.51363	1.43668	Cell Cycle	Other	LDDLVGTPTGYIESLPK	1	1.51363
818	1053	CAA56713	PP2A	PP2A	Phosphorylase phosphatase	[phosphorylase] phosphatase activity; binding	1.14117	NC	-1.08126	1.2301	Cell Cycle	Other	DNTIEHLIPLFLAQLK	2	1.2301
819	514	AAH42272	ppp2ca	ppp2ca	Serine/threonine protein phosphatase	iron ion binding; phosphoprotein phosphatase activity; protein heterodimerization activity	-1.26766	-1.11802	-1.08723	1.15102	Cell Cycle	Other	YSFLQFDPAPR	1	1.15102
820	1054	NP_001081031	ppp2r1a-b	ppp2r1a-b	protein phosphatase 2 (formerly 2A), regulatory subunit A (PR 65), alpha isoform	binding	1.14117	NC	-1.08126	1.2301	Cell Cycle	Other	DNTIEHLLPLFLAQLK	2	1.2301
821	847	CAJ82079	ppp2r2b	ppp2r2b (ppp2r2c)	protein phosphatase 2 (formerly 2A), regulatory subunit B (PR 52), beta isoform	protein phosphatase type 2A complex; protein phosphatase type 2A regulator activity; signal transduction	-1.08498	NC	1.1334	1.2775	Cell Cycle	Other	SFFSEIISSISDVK	2	1.2775
822	536	NP_001011282	serpinb5	serpinb5	serine (or cysteine) proteinase inhibitor, clade B, member 5	extracellular space; serine-type endopeptidase inhibitor activity	NC	-1.0663	NC	1.08674	Cell Cycle	Other	SLGINDAFNEEASDFSGMTESK	1	1.08674
823	723	AAH64184	ube2n	ube2n (TGas130l02.1-001)	Ubiquitin-conjugating enzyme E2N	modification-dependent protein catabolic process; post-translational protein modification; regulation of protein metabolic process; small conjugating protein ligase activity	1.08949	1.29184	1.46564	3.25069	Cell Cycle	Other	TNEAQAIETAR	2	3.25069
824	810	NP_001084948	uhrf1bp1l	uhrf1bp1l	UHRF1-binding protein 1-like		NC	-1.36729	-1.51479	-2.07133	Cell Cycle	Other	PSEGVTGDLIINNNV	2	-1.36729
825	148	NP_001008062	vwa5a.2	vwa5a.2 (vwa5a) (loh11cr2a)	Loh11cr2a protein		-1.09242	-1.05211	1.08091	1.47865	Cell Cycle	Other	VVISNLIGGENPEEK	1	1.47865
826	1107	AAI10709	wdhd1	wdhd1	Wdhd1 protein	DNA binding; nucleus	1.44949	1.11794	1.11632	2.26728	Cell Cycle	Other	HKPLGQSANNK	2	2.26728
827	970	NP_001089991	wdr8	wdr8 (MGC85022)	hypothetical protein LOC735062		-1.51895	1.43007	1.26474	-1.20172	Cell Cycle	Other	SVAWSPTSQFLAIGSFDEK	2	1.43007
828	698	NP_001079651			Rac GTPase activating protein 1	intracellular; intracellular signaling cascade; zinc ion binding	1.12379	-2.30608	-2.66817	-3.32191	Cell Cycle	Other	GETDSFRTPQNGGMR	2	1.12379
829	1093	CAA50695			Kinesin-related motor protein Eg5 2	ATP binding; cell division; cytoplasm; microtubule; microtubule motor activity; microtubule-based movement; mitosis	NC	NC	1.09793	NC	Cell Cycle	Other	LHQIFEKLSEIGTEFSVK	2	1.09793
830	1190	BAA07658			Pleiotrophic factor-alpha-1	cell proliferation; extracellular region; growth factor activity; heparin binding	-1.08189	-1.20462	-1.06828	1.17538	Cell Cycle	Other	GASDCTEWTWGSCIPNSK	2	1.17538
