# Supplementary material for: Proteomic analysis of fibroblastema formation in regenerating hind limbs of Xenopus laevis froglets and comparison to axolotl
Source: BMC Dev Biol. 2014 Jul 25;14:32. doi: 10.1186/1471-213X-14-32 (PMC4222900; doi:10.1186/1471-213X-14-32)
Supplement: Additional file 2: Figure 1 — Global expression intensity maps for the 10 biological process categories at 1, 5, 7 and 12 dpa. A: Signaling, Cytoskeleton, B: .Intracellular Transport, Transcription, Translation; C: Metabolism, Cell Cycle, ECM; D: Cell Protection, Degradation Red = up regulation; green = down regulation. Level of fold change (FC) is indicated by color intensity. Accession numbers to the right of columns. Intensities for some proteins can be 7–10 times the highest and lowest intensities shown. [file 1471-213X-14-32-S2.zip]

Archive with 4 entries (4 files):
- 2019454066127583_add3.tiff
- 2019454066127583_add4.tiff
- 2019454066127583_add5.tiff
- 2019454066127583_add6.tiff
